# Supplementary material for: Building the sugarcane genome for biotechnology and identifying evolutionary trends
Source: BMC Genomics. 2014 Jun 30;15(1):540. doi: 10.1186/1471-2164-15-540 (PMC4122759; doi:10.1186/1471-2164-15-540)
Supplement: Supplementary file 2 — Additional file 2: Table S1: Summary of BAC selection and sequencing data. For each BAC, the selection method and marker used to select the BAC, the number of reads, mean read length, mean sequencing quality, coverage, number of contigs and the length of the BAC is shown. *: BACs sequenced using Sanger method; na: not applicable. (XLSX 52 KB) [file 12864_2013_6311_MOESM2_ESM.xlsx]

## Sheet: Plan1
Table S1. Summary of BAC selection and sequencing data. For each BAC, the selection method and marker used to select the BAC, the number of reads, mean read length, mean sequencing quality, coverage, number of contigs and the length of the BAC is shown. *: BACs sequenced using Sanger method; na: not applicable.
BACs	Markers	# reads	Reads length (mean)	Sequencing quality	Coverage	# Contigs	BAC length (bp)	BAC length (Kbp)	Selection method	Sequencing arrangement (#regions/#BAC in each region)
SHCRBa_001_G20	SSCIR256	9616	296	30.04	29.2388	1 contig	97348	97.348	Membrane hybridization	4/12
SHCRBa_001_I10	Helitron-like transposon	25234	409	32.4432	93.1732	1 contig	110769	110.769	Membrane hybridization	4/12
SHCRBa_001_J04	SOG7049	30284	397	31.9323	121.91	1 contig	98620	98.62	Overgo hybridization	4/12
SHCRBa_001_L05	SSCIR256	3420	309	30.805	7.3165	5 contigs	144438	144.438	Membrane hybridization	4/12
SHCRBa_002_D08	MITE transposon	41472	415	32.381	159.105	1 contig	108173	108.173	Membrane hybridization	4/12
SHCRBa_002_D10	MITE transposon	19951	335	31.2601	76.0544	1 contig	87879	87.879	Membrane hybridization	4/12
SHCRBa_003_M06	Sh2	5915	288	28.9392	21.9551	2 contigs	77591	77.591	Membrane hybridization	4/12
SHCRBa_003_N22	MUTM2	39781	427	32.8648	131.926	1 contig	128758	128.758	3D pool	4/12
SHCRBa_004_G10	SSCIR60	19061	412	30.422	75.0369	2 contigs	104657	104.657	Membrane hybridization	4/12
SHCRBa_004_I20	SOG3550	32423	405	31.8799	117.851	2 contigs	111423	111.423	Overgo hybridization	4/12
SHCRBa_004_J16	SOG3788	46780	409	32.22	177.747	1 contig	107642	107.642	Overgo hybridization	4/12
SHCRBa_004_O05	CDSR029	20076	330	29.436	52.9621	3 contigs	125091	125.091	Membrane hybridization	4/12
SHCRBa_005_I10	Helitron-like transposon	11055	407	32.3941	57.1815	1 contig	78686	78.686	Membrane hybridization	4/12
SHCRBa_005_K10	Sugarwin2	18993	310	28.4428	53.676	1 contig	109692	109.692	3D pool	4/12
SHCRBa_005_M14	SOG1059	82393	390	33.839	2618.42	1 contig	12272	12.272	Overgo hybridization	4/12
SHCRBa_006_C11	ZTL/LKP2/FKF1	41917	338.7	33.3807	152.692	1 contig	92980	92.98	Overgo hybridization	4/6
SHCRBa_007_I03	SOG4015	37135	407	33.4399	1233.39	1 contig	12254	12.254	Overgo hybridization	4/12
SHCRBa_007_O13*	Mutator-like transposon	1036	946	22.0524	10.6568	21 contigs	91965	91.965	Membrane hybridization	na
SHCRBa_008_B11	SOG0799	6538	404	31.8719	20.2026	2 contigs	130743	130.743	Overgo hybridization	4/12
SHCRBa_008_G08	SOG7269	10819	377	32.16	53.5243	1 contig	76204	76.204	Overgo hybridization	4/12
SHCRBa_009_B01	Sh2	17797	299	28.9006	43.1409	1 contig	123347	123.347	Membrane hybridization	4/12
SHCRBa_009_C19	SOG7060	34367	396	29.629	193.161	1 contig	70456	70.456	Overgo hybridization	4/12
SHCRBa_009_E01	SSCIR60	5070	249	31.733	9.4321	1 contig	133844	133.844	Membrane hybridization	4/12
SHCRBa_009_G16	CCA1/LHY	65463	316.9	32.9731	194.167	1 contig	106842	106.842	Overgo hybridization	4/6
SHCRBa_010_E09	SacRALF1	12076	323	28.3862	27.1581	2 contigs	143624	143.624	3D pool	4/12
SHCRBa_010_J05	SSCIR60	13109	311.8	30.7344	35.5057	2 contigs	115119	115.119	Membrane hybridization	4/12
SHCRBa_011_B09	SSCIR194	13558	237	30.289	41.757	1 contig	76951	76.951	Membrane hybridization	4/12
SHCRBa_011_C11	SacRALF5	32059	330	29.2672	68.219	1 contig	155081	155.081	3D pool	4/12
SHCRBa_011_C13	LFY	13828	241	31.2871	24.2358	1 contig	137505	137.505	3D pool	4/12
SHCRBa_011_C22	SOG6418	9650	411	31.4266	24.3446	1 contig	162917	162.917	Overgo hybridization	4/12
SHCRBa_011_I19	SSCIR194	113398	353.7	29.8738	441.952	1 contig	90754	90.754	Membrane hybridization	2/12
SHCRBa_011_K15*	Copia-like retrotransposon	1104	939.5	30.1032	9.58576	1 contig	108203	108.203	Membrane hybridization	na
SHCRBa_011_L19	SOG1912	40322	403	29.273	155.751	1 contig	104332	104.332	Overgo hybridization	4/12
SHCRBa_011_M10	SSCIR101	24545	401	29.998	89.507	1 contig	109964	109.964	Membrane hybridization	4/12
SHCRBa_011_P05	PKCI	26121	320	30.881	75.1961	1 contig	111159	111.159	Membrane hybridization	4/12
SHCRBa_012_A01	Sh2	46977	288	28.5895	116.256	1 contig	116376	116.376	Membrane hybridization	4/12
SHCRBa_012_J22	DUR3	9221	318	28.3339	32.6469	3 contigs	89818	89.818	3D pool	4/12
SHCRBa_012_P16	SOG4908	16665	380	33.124	64.4609	1 contig	98241	98.241	Overgo hybridization	4/12
SHCRBa_013_F04	SacRALF2	8173	307	28.2216	29.9957	2 contigs	83649	83.649	3D pool	4/12
SHCRBa_013_I13	SOG4806	13201	405	33.406	69.9709	1 contig	76409	76.409	Overgo hybridization	4/12
SHCRBa_013_P09	SOG0812	6556	382	32.1976	29.4569	1 contig	85019	85.019	Overgo hybridization	4/12
SHCRBa_014_A20	SSCIR257	25933	403	32.0333	134.798	1 contig	77531	77.531	Membrane hybridization	4/12
SHCRBa_014_G09	MUTM2	3981	302	28.3194	13.878	5 contigs	86631	86.631	3D pool	4/12
SHCRBa_014_K17	SSCIR257	8868	387	32.4459	31.8676	1 contig	107693	107.693	Membrane hybridization	4/12
SHCRBa_014_L10	SacRALF4	12162	324	29.0358	33.5586	5 contigs	117421	117.421	3D pool	4/12
SHCRBa_014_M16	SSCIR60	23073	218.4	31.0633	46.015	1 contig	109511	109.511	Membrane hybridization	4/12
SHCRBa_014_N06	SOG0388	45098	381	33.3779	176.002	1 contig	97626	97.626	Overgo hybridization	4/12
SHCRBa_015_D16	SOG5090	34680	416	33.7428	155.8	3 contigs	92599	92.599	Overgo hybridization	4/12
SHCRBa_015_F23	SOG4984	39245	404	29.383	169.073	1 contig	93776	93.776	Overgo hybridization	4/12
SHCRBa_015_H09	SacRALF3	20078	428	33.0716	71.0873	1 contig	120885	120.885	3D pool	4/12
SHCRBa_015_K19	SOG2404	8624	397	29.023	35.9745	1 contig	95171	95.171	Overgo hybridization	4/12
SHCRBa_015_N03	PCO089119	30791	428	33.4111	98.1262	1 contig	134302	134.302	Overgo hybridization	4/12
SHCRBa_015_O15	Copia-like retrotransposon	7800	311	29.019	23.8664	1 contig	101641	101.641	Membrane hybridization	4/12
SHCRBa_016_K03	SOG5063	15262	404	29.388	49.8391	1 contig	123715	123.715	Overgo hybridization	4/12
SHCRBa_017_C06	SOG5072	8565	418	33.2384	27.2012	6 contigs	131618	131.618	Overgo hybridization	4/12
SHCRBa_017_H02	SSCIR78	6696	288	29.4786	24.1551	1 contig	79836	79.836	Membrane hybridization	4/12
SHCRBa_017_P09	CDSR029	12922	291	28.9449	53.9878	2 contigs	69651	69.651	Membrane hybridization	4/12
SHCRBa_018_K13	SOG3686	19250	403	28.795	73.8995	3 contigs	104977	104.977	Overgo hybridization	4/12
SHCRBa_019_F13	SOG5786	74141	418	33.3259	265.252	1 contig	116836	116.836	Overgo hybridization	4/12
SHCRBa_019_G01	SOG2480	36599	405	32.6888	141.487	1 contig	104763	104.763	Overgo hybridization	4/12
SHCRBa_019_K12	CDSR029	15654	286	28.8767	38.6923	3 contigs	115709	115.709	Membrane hybridization	4/12
SHCRBa_019_O15	SSCIR60	3789	404.5	33.3358	11.3283	2 contigs	135294	135.294	Membrane hybridization	4/12
SHCRBa_020_A05	SOG0001	6696	429	33.0525	30.08	2 contigs	95498	95.498	Overgo hybridization	4/12
SHCRBa_020_D23	SSCIR92	4097	397	30.865	14.3601	2 contigs	113266	113.266	Membrane hybridization	4/12
SHCRBa_020_L15	Pk	16096	376	32.061	56.3043	1 contig	107489	107.489	Overgo hybridization	4/12
SHCRBa_021_C22	THI1	17705	429	32.8455	56.1523	2 contigs	135265	135.265	3D pool	4/12
SHCRBa_021_E20	SSCIR60	7033	391	32.3522	36.9621	1 contig	74398	74.398	Membrane hybridization	4/12
SHCRBa_022_B01	SOG2024	40020	401	32.899	107.326	1 contig	149526	149.526	Overgo hybridization	4/12
SHCRBa_022_C12	Aga5	19714	289	28.8695	62.7966	1 contig	90727	90.727	Membrane hybridization	4/12
SHCRBa_022_D05	Sh2	25056	284	28.7527	51.5358	1 contig	138077	138.077	Membrane hybridization	4/12
SHCRBa_022_D13	SSCIR92	5524	395	31.0221	14.7432	3 contigs	147999	147.999	Membrane hybridization	4/12
SHCRBa_022_I19	XTH	21706	412	31.1621	89.5613	1 contig	99852	99.852	Membrane hybridization	4/12
SHCRBa_022_K23	SOG5104	3420	399	33.078	14.6669	1 contig	93038	93.038	Overgo hybridization	4/12
SHCRBa_022_O03	PIN1c	9684	413	31.7757	42.3012	1 contig	94548	94.548	Overgo hybridization	4/12
SHCRBa_022_O20	RPA1a	33431	311	31.215	78.158	1 contig	133026	133.026	Membrane hybridization	16/1
SHCRBa_023_A24	Pti1	7413	276.7	31.1752	31.9374	1 contig	64225	64.225	Membrane hybridization	4/12
SHCRBa_023_I14	TUA4	12703	409	32.138	53.6573	1 contig	96828	96.828	Overgo hybridization	4/12
SHCRBa_024_F14	SOG3621	13625	403	29.192	46.8161	2 contigs	117286	117.286	Overgo hybridization	4/12
SHCRBa_024_H17	SOG0177	32143	382	33.051	157.556	2 contigs	77932	77.932	Overgo hybridization	4/12
SHCRBa_025_G23	SOG3196	8939	342	32.351	25.856	1 contig	118237	118.237	Overgo hybridization	4/12
SHCRBa_025_L09	SOG1785	31420	393	28.977	107.148	1 contig	115243	115.243	Overgo hybridization	4/12
SHCRBa_025_L13	SOG0045	13107	411	33.139	45.5481	1 contig	118270	118.27	Overgo hybridization	4/12
SHCRBa_026_B05	SSCIR78	25029	325	30.6231	80.2631	4 contigs	101347	101.347	Membrane hybridization	4/12
SHCRBa_026_F17	SSCIR78	8884	388	31.528	34.2245	2 contigs	100717	100.717	Membrane hybridization	4/12
SHCRBa_026_H12	SOG0736	34894	414	32.932	158.052	1 contig	91401	91.401	Overgo hybridization	4/12
SHCRBa_026_K06	Sh2	35020	284	29.0561	419.702	1 contig	23697	23.697	Membrane hybridization	4/12
SHCRBa_026_P08	SacRALF4	26759	318	28.0076	77.891	2 contigs	109247	109.247	3D pool	4/12
SHCRBa_027_I07	SSCIR74	53148	272.1	31.2796	63.3665	1 contig	228221	228.221	Membrane hybridization	4/12
SHCRBa_027_I16	Aga5	28906	288	28.75	98.9743	1 contig	84112	84.112	Membrane hybridization	4/12
SHCRBa_027_K06	SOG0906	13251	407	31.5124	34.035	4 contigs	158459	158.459	Overgo hybridization	4/12
SHCRBa_027_K08	CA	24309	396	31.3391	103.024	1 contig	93438	93.438	Overgo hybridization	4/12
SHCRBa_027_M20	Sugarwin2	35594	314	28.5932	92.9262	1 contig	120273	120.273	3D pool	4/12
SHCRBa_027_N23	SOG0045	4733	406	31.1281	20.5655	2 contigs	93438	93.438	Overgo hybridization	4/12
SHCRBa_028_C07	SSCIR74	16964	220.5	31.2451	29.8393	1 contig	125357	125.357	Membrane hybridization	4/12
SHCRBa_028_D11	Helitron-like transposon	16781	286	30.7839	47.7288	1 contig	100555	100.555	Membrane hybridization	4/12
SHCRBa_028_E05	SOG5577	8844	419	32.9496	27.8921	2 contigs	132856	132.856	Overgo hybridization	4/12
SHCRBa_028_E10	SOG6960	7027	425	32.7978	24.3514	3 contigs	122641	122.641	Overgo hybridization	4/12
SHCRBa_028_G23	SacRALF2	22928	420	32.9514	66.4066	1 contig	145012	145.012	3D pool	4/12
SHCRBa_028_H13	SOG7144	5917	399	31.8131	19.4752	2 contigs	121225	121.225	Overgo hybridization	4/12
SHCRBa_028_K12	SUI	221694	372.1	29.5031	698.703	1 contig	118065	118.065	Membrane hybridization	2/12
SHCRBa_028_K15	AOS1	7216	417	33.2631	42.6637	1 contig	70530	70.53	Overgo hybridization	4/12
SHCRBa_028_N13	SSCIR74	22058	397	31	67.15	4 contigs	130410	130.41	Membrane hybridization	4/12
SHCRBa_029_J02	SSCIR101	16167	389	31.9613	69.8875	2 contigs	89987	89.987	Membrane hybridization	4/12
SHCRBa_029_L12	Pk	50916	310.3	33.3222	145.65	1 contig	108474	108.474	Overgo hybridization	4/3
SHCRBa_029_M13	MUTM2	54834	313	28.3843	119.199	1 contig	143987	143.987	3D pool	4/12
SHCRBa_029_O18	SSCIR73	10048	215	31.7599	26.3978	7 contigs	81837	81.837	Membrane hybridization	4/12
SHCRBa_029_O19	SSCIR257	14147	406.8	32.8408	53.954	2 contigs	106665	106.665	Membrane hybridization	4/12
SHCRBa_030_E01	Helitron-like transposon	37401	362.6	32.4923	121.601	1 contig	111525	111.525	Membrane hybridization	16/1
SHCRBa_030_N11	SSCIR79	92291	395.8	29.993	291.836	1 contig	125169	125.169	Membrane hybridization	4/12
SHCRBa_031_P04	SOG4895	4580	393	33.3933	12.7855	3 contigs	140780	140.78	Overgo hybridization	4/12
SHCRBa_032_C06	SSCIR257	4172	352	32.243	18.2832	3 contigs	80322	80.322	Membrane hybridization	4/12
SHCRBa_032_N13	SSCIR73	12832	393	31.773	35.725	1 contig	141161	141.161	Membrane hybridization	4/12
SHCRBa_032_O01	Helitron-like transposon	28493	412	31.8317	108.134	2 contigs	108561	108.561	Membrane hybridization	4/12
SHCRBa_033_B15	PKCI	14654	346	29.2154	37.7633	3 contigs	134265	134.265	Membrane hybridization	2/12
SHCRBa_033_L16	THI1	55957	419	32.3995	255.103	1 contig	91908	91.908	3D pool	4/12
SHCRBa_033_L20	Aga5	20316	285	28.7814	87.0254	1 contig	66533	66.533	Membrane hybridization	4/12
SHCRBa_035_B09	RPA1a	26664	336.7	31.6656	98.7773	1 contig	90889	90.889	Membrane hybridization	16/1
SHCRBa_035_D21	SSCIR79	13410	395	31.114	34.6859	1 contig	152712	152.712	Membrane hybridization	4/12
SHCRBa_035_H11	SSCIR73	12226	274.9	31.0759	28.0538	1 contig	119803	119.803	Membrane hybridization	4/12
SHCRBa_035_J13	SSCIR194	14951	392	32.187	41.8159	2 contigs	140157	140.157	Membrane hybridization	4/12
SHCRBa_036_F18	SSCIR74	7644	303	29.5335	20.644	3 contigs	112194	112.194	Membrane hybridization	4/12
SHCRBa_036_F20	SSCIR74	12585	298.2	30.6411	31.1861	2 contigs	120337	120.337	Membrane hybridization	4/12
SHCRBa_039_D18	Helitron-like transposon	26128	342.3	31.8078	72.7389	1 contig	122955	122.955	Membrane hybridization	16/1
SHCRBa_040_D12	CIPK-9	18230	296.5	33.0846	47.0729	2 contigs	114826	114.826	Overgo hybridization	4/3
SHCRBa_040_O01	SSCIR73	12234	320	30.5911	30.4805	4 contigs	128439	128.439	Membrane hybridization	4/12
SHCRBa_041_J05	Helitron-like transposon	38294	373.8	32.9627	110.105	1 contig	130006	130.006	Membrane hybridization	16/1
SHCRBa_041_N14	Helitron-like transposon	33491	356.7	32.3151	102.013	1 contig	117105	117.105	Membrane hybridization	16/1
SHCRBa_043_A03	SSCIR194	15503	301	28.703	33.3124	1 contig	140080	140.08	Membrane hybridization	4/12
SHCRBa_044_D02	Copia-like retrotransposon	6981	220	33.457	16.0908	2 contigs	95447	95.447	Membrane hybridization	4/12
SHCRBa_044_M03	SOG3628	7113	391	33.466	32.5627	2 contigs	85410	85.41	Overgo hybridization	4/12
SHCRBa_045_A10	THI1	33106	426	32.6689	96.9129	1 contig	145524	145.524	3D pool	4/12
SHCRBa_045_L22	THI1	28433	416	32.2155	102.894	1 contig	114955	114.955	3D pool	4/12
SHCRBa_046_L16	SacRALF2	20793	313	28.7196	42.9752	1 contig	151441	151.441	3D pool	4/12
SHCRBa_048_E15	SSCIR257	6651	407	32.4284	29.1569	2 contigs	92841	92.841	Membrane hybridization	4/12
SHCRBa_049_K23	SSCIR256	73004	310.6	29.5519	227.542	1 contig	99652	99.652	Membrane hybridization	4/12
SHCRBa_050_A17	SSCIR78	3518	392	31.5964	14.3091	5 contigs	96376	96.376	Membrane hybridization	4/12
SHCRBa_050_D06	SSCIR194	15856	401	32.021	68.8764	2 contigs	92314	92.314	Membrane hybridization	4/12
SHCRBa_050_D15	SSCIR101	7209	223.6	31.4713	18.3391	1 contig	87896	87.896	Membrane hybridization	4/12
SHCRBa_050_H11	SSCIR101	8565	226	31.0551	11.1612	9 contigs	173430	173.43	Membrane hybridization	4/12
SHCRBa_051_E13	DHN1	44879	340.1	33.17	115.171	1 contig	132528	132.528	Membrane hybridization	4/6
SHCRBa_052_I12	SacRALF4	24801	320	28.171	49.8403	3 contigs	159235	159.235	3D pool	4/12
SHCRBa_053_L01	RPA1a	40282	346	32.1347	117.625	1 contig	118492	118.492	Membrane hybridization	16/1
SHCRBa_055_F12	CAM	145501	366.4	30.1101	507.323	1 contig	105084	105.084	Membrane hybridization	2/12
SHCRBa_059_B13	RPA1b	43330	379.1	32.7803	119.947	1 contig	136947	136.947	Membrane hybridization	16/1
SHCRBa_062_F01	SSCIR73	12704	270	30.005	32.7382	1 contig	104773	104.773	Membrane hybridization	4/12
SHCRBa_062_I05	SSCIR73	11256	399	32.4225	30.5458	2 contigs	147030	147.03	Membrane hybridization	4/12
SHCRBa_062_L04	CDSR029	9337	287	28.8212	21.7053	2 contigs	123459	123.459	Membrane hybridization	4/12
SHCRBa_063_F06	CAM	51527	349.1	29.278	180.046	1 contig	99908	99.908	Membrane hybridization	2/12
SHCRBa_063_N24	DUR3	22593	316	28.7703	54.029	1 contig	132140	132.14	3D pool	4/12
SHCRBa_064_G12	Sugarwin2	20734	427	32.6593	118.591	1 contig	74655	74.655	3D pool	4/12
SHCRBa_064_M03	SacRALF1	23242	328	28.6857	97.4308	1 contig	78244	78.244	3D pool	4/12
SHCRBa_067_E24	SSCIR79	17016	384	32.543	76.1529	1 contig	85803	85.803	Membrane hybridization	4/12
SHCRBa_068_L10	CAM	4978	292.4	29.6411	16.4858	1 contig	88292	88.292	Membrane hybridization	4/12
SHCRBa_069_I18	SSCIR194	22320	399	32.1567	76.5244	1 contig	116377	116.377	Membrane hybridization	4/12
SHCRBa_069_M12	Mutator-like transposon	39618	351.5	32.5711	173.954	1 contig	80054	80.054	Membrane hybridization	16/1
SHCRBa_073_J10	SSCIR256	16116	401	32.1864	58.479	2 contigs	110510	110.51	Membrane hybridization	4/12
SHCRBa_074_M02	hAT-like transposon	10955	315	28.3115	38.1636	3 contigs	90422	90.422	Membrane hybridization	4/12
SHCRBa_074_O01	Mutator-like transposon	14837	417	32.448	68.7005	3 contigs	90058	90.058	Membrane hybridization	4/12
SHCRBa_077_E22	TOR	28884	344	28.9733	139.848	1 contig	71049	71.049	3D pool	2/12
SHCRBa_078_F08	MUTM2	24221	257	28.007	70.816	1 contig	87901	87.901	Membrane hybridization	4/12
SHCRBa_078_K12	Sugarwin2	30343	318	29.1769	71.0258	1 contig	135853	135.853	3D pool	4/12
SHCRBa_079_N11	SacRALF3	9814	317	29.1388	28.7846	1 contig	108080	108.08	3D pool	4/12
SHCRBa_082_J13	SSCIR92	23552	392	31.2944	58.688	1 contig	157313	157.313	Membrane hybridization	4/12
SHCRBa_083_K20	RPA1b	28946	412	31.4465	93.3194	1 contig	127795	127.795	Membrane hybridization	4/12
SHCRBa_083_M12	MUTM2	26492	328	28.947	108.125	1 contig	80364	80.364	3D pool	4/12
SHCRBa_084_G07	Helitron-like transposon	13748	407.2	31.5624	66.2327	1 contig	84523	84.523	Membrane hybridization	8/7
SHCRBa_086_A19	THI1	16215	427	32.6026	68.3509	1 contig	101298	101.298	3D pool	4/12
SHCRBa_087_K22	Sugarwin2	30045	328	29.1582	96.7111	2 contigs	101899	101.899	3D pool	4/12
SHCRBa_089_D15	14-3-3	28268	426	32.4821	133.973	1 contig	89885	89.885	3D pool	4/12
SHCRBa_093_A03	THI1	23707	426	32.7072	72.293	1 contig	139698	139.698	3D pool	4/12
SHCRBa_093_N12	SacRALF2	10197	333	28.8603	30.6468	1 contig	110798	110.798	3D pool	4/12
SHCRBa_094_E17	MUTM2	32020	316.4	29.5895	42.1388	1 contig	240423	240.423	Membrane hybridization	4/12
SHCRBa_095_E16	PHY	16933	277	29.5293	29.7638	1 contig	157589	157.589	3D pool	4/12
SHCRBa_097_O14	SURE	37256	361	30.8032	99.9436	4 contigs	134570	134.57	Membrane hybridization	4/12
SHCRBa_098_E22	Pk	57810	301.3	33.0013	196.403	1 contig	88686	88.686	Membrane hybridization	4/5
SHCRBa_098_M18	SnRK1	40351	315.7	33.271	113.981	1 contig	111763	111.763	Overgo hybridization	4/6
SHCRBa_101_B12	RPA1a	33620	324	30.8397	88.8482	1 contig	122601	122.601	Membrane hybridization	16/1
SHCRBa_102_M12	Copia-like retrotransposon	27939	356.7	30.9737	73.3327	2 contigs	135899	135.899	Membrane hybridization	8/7
SHCRBa_102_P01	Helitron-like transposon	37522	372	32.772	114.123	1 contig	122308	122.308	Membrane hybridization	16/1
SHCRBa_103_C06	Copia-like retrotransposon	19927	373.5	30.8501	51.6383	1 contig	144132	144.132	Membrane hybridization	8/10
SHCRBa_104_G22	Mutator-like transposon	34359	373	33.7137	128.411	1 contig	99804	99.804	Membrane hybridization	16/1
SHCRBa_107_F16	Copia-like retrotransposon	13447	285	30.5389	33.6272	1 contig	113967	113.967	Membrane hybridization	4/12
SHCRBa_107_M24	CDSR029	16558	295	28.5892	46.2755	3 contigs	105555	105.555	Membrane hybridization	4/12
SHCRBa_107_N16	THI1	26984	423	32.8869	130.16	1 contig	87694	87.694	3D pool	4/12
SHCRBa_108_C04	THI1	16505	427	32.6811	69.2792	1 contig	101728	101.728	3D pool	4/12
SHCRBa_109_M04	Copia-like retrotransposon	13243	551	28.8364	54.1968	1 contig	134637	134.637	Membrane hybridization	4/12
SHCRBa_115_D03	Copia-like retrotransposon	6550	545	28.6154	37.1621	4 contigs	96059	96.059	Membrane hybridization	4/12
SHCRBa_115_J16*	Mutator-like transposon	3093	984	30.476	22.8922	2 contigs	132950	132.95	Membrane hybridization	na
SHCRBa_116_M17	SnRK1	6594	331.8	32.8469	24.6606	1 contig	88720	88.72	Overgo hybridization	4/6
SHCRBa_117_K09	RPA1a	37049	315	30.8919	73.3897	1 contig	159020	159.02	Membrane hybridization	16/1
SHCRBa_119_B13	SOG2865	5436	429	33.0309	16.3691	4 contigs	142466	142.466	Overgo hybridization	4/12
SHCRBa_119_J13	Aga5	13390	301	28.9195	25.8825	2 contigs	155719	155.719	Membrane hybridization	4/12
SHCRBa_120_L03	Copia-like retrotransposon	13561	558	28.3886	58.6279	3 contigs	129069	129.069	Membrane hybridization	4/12
SHCRBa_121_A07	SOG6456	56019	409	33.289	193.76	2 contigs	118248	118.248	Overgo hybridization	4/12
SHCRBa_121_B20	Copia-like retrotransposon	7002	542	28.3483	34.6393	10 contigs	109560	109.56	Membrane hybridization	4/12
SHCRBa_121_P14	14-3-3	35603	363.1	32.8301	96.1091	1 contig	134508	134.508	Membrane hybridization	16/1
SHCRBa_122_L13	Pk	49362	394.6	32.959	357.543	1 contig	54478	54.478	Membrane hybridization	4/4
SHCRBa_124_F07	hAT-like transposon	45903	308.8	31.7136	94.9414	2 contigs	149301	149.301	Membrane hybridization	16/1
SHCRBa_127_L16	RPA1b	28992	300	31.6068	62.6236	1 contig	138887	138.887	Membrane hybridization	16/1
SHCRBa_127_N06	SOG2534	6667	409	31.1958	18.8428	5 contigs	144713	144.713	Overgo hybridization	4/12
SHCRBa_130_G08	SOG7072	22922	394	32.7161	93.4063	1 contig	96688	96.688	Overgo hybridization	4/12
SHCRBa_130_J24	RPA1a	11485	390	32.3413	31.6713	2 contigs	141426	141.426	Membrane hybridization	4/12
SHCRBa_133_K20	EF1-A	9808	312	28.9825	31.0348	1 contig	98602	98.602	3D pool	4/12
SHCRBa_134_H07	THI1	19209	423	32.6574	83.0683	1 contig	97816	97.816	3D pool	4/12
SHCRBa_134_J05	SacRALF1	34811	333	28.7992	77.3924	3 contigs	149783	149.783	3D pool	4/12
SHCRBa_135_C14	EF1-A	10502	318	28.8591	43.3584	2 contigs	77024	77.024	3D pool	4/12
SHCRBa_137_O14*	Mutator-like transposon	5613	937	25.539	37.6879	16 contigs	139551	139.551	Membrane hybridization	na
SHCRBa_140_J14	SNRK1	43200	302.6	32.7616	127.684	1 contig	102380	102.38	Overgo hybridization	4/4
SHCRBa_142_B14	RPA1a	5902	380	31.7415	11.2397	3 contigs	199540	199.54	Membrane hybridization	4/12
SHCRBa_144_K17	SSCIR92	18396	408	32.0197	48.0673	2 contigs	156147	156.147	Membrane hybridization	4/12
SHCRBa_145_F07	ARP1	31847	361	32.3453	86.8795	1 contig	132330	132.33	Membrane hybridization	16/1
SHCRBa_145_O03	THI1	18193	426	32.9793	49.2659	2 contigs	157314	157.314	3D pool	4/12
SHCRBa_145_O09	hAT-like transposon	18470	324	31.275	49.0724	3 contigs	121948	121.948	Membrane hybridization	4/12
SHCRBa_146_G08	SOG1913	19931	404	32.719	61.4572	1 contig	131020	131.02	Overgo hybridization	4/12
SHCRBa_149_E16	THI1	16219	419	32.6359	41.2129	2 contigs	164894	164.894	3D pool	4/12
SHCRBa_149_L06	ARP3	33248	349.9	29.1576	89.4779	1 contig	130015	130.015	Membrane hybridization	2/12
SHCRBa_149_L20	MUTM2	30562	329	29.0966	95.45	1 contig	105342	105.342	Membrane hybridization	4/12
SHCRBa_150_P15	hAT-like transposon	32521	406	31.9129	109.405	1 contig	120685	120.685	Membrane hybridization	4/12
SHCRBa_151_D24	ARP1	15813	410	31.9559	67.6813	1 contig	95792	95.792	Membrane hybridization	4/12
SHCRBa_152_D05	hAT-like transposon	38882	316.4	32.687	71.178	1 contig	172838	172.838	Membrane hybridization	16/1
SHCRBa_154_P17	SSCIR92	24753	411	32.2215	113.051	1 contig	89990	89.99	Membrane hybridization	4/12
SHCRBa_158_P20	hAT-like transposon	35083	417	34.2716	139.007	1 contig	105244	105.244	Membrane hybridization	4/12
SHCRBa_159_E04	I2C-2	38835	414	31.6146	105.378	3 contigs	152572	152.572	3D pool	4/12
SHCRBa_159_H10	hAT-like transposon	24315	414	31.7877	92.5315	2 contigs	108789	108.789	Membrane hybridization	4/12
SHCRBa_159_J23	EF1-A	19077	315	28.0237	30.6181	3 contigs	196265	196.265	3D pool	4/12
SHCRBa_159_M03	Helitron-like transposon	73912	426	33.106	223.812	2 contigs	140683	140.683	Membrane hybridization	4/12
SHCRBa_160_F01	hAT-like transposon	11067	215.9	34.3706	25.5843	1 contig	93392	93.392	Membrane hybridization	2/12
SHCRBa_160_F12	hAT-like transposon	7396	306	31.02	25.2274	2 contigs	89711	89.711	Membrane hybridization	4/12
SHCRBa_160_O06	hAT-like transposon	10355	326	31.656	33.0271	1 contig	102211	102.211	Membrane hybridization	4/12
SHCRBa_161_F21	hAT-like transposon	35511	436	33.5275	132.346	1 contig	116987	116.987	Membrane hybridization	4/12
SHCRBa_161_O13	hAT-like transposon	25446	308	30.641	81.8011	4 contigs	95810	95.81	Membrane hybridization	4/12
SHCRBa_162_H04	hAT-like transposon	9223	307	27.8948	25.7109	3 contigs	110127	110.127	Membrane hybridization	4/12
SHCRBa_162_N24	RPA1a	8862	220	30.4538	157.827	1 contig	12353	12.353	Membrane hybridization	4/12
SHCRBa_163_G19	hAT-like transposon	10051	327	31.721	32.454	4 contigs	101272	101.272	Membrane hybridization	4/12
SHCRBa_165_F05	hAT-like transposon	19387	323	31.169	49.3234	1 contig	126958	126.958	Membrane hybridization	4/12
SHCRBa_165_I15	Mutator-like transposon	30446	362.5	32.9938	80.977	1 contig	136294	136.294	Membrane hybridization	16/1
SHCRBa_166_F02	CYP	24524	335.8	29.4268	58.412	1 contig	140984	140.984	3D pool	2/12
SHCRBa_167_G07	hAT-like transposon	17494	214	34.109	41.9431	2 contigs	89257	89.257	Membrane hybridization	2/12
SHCRBa_168_J15	Mutator-like transposon	35291	370	33.1343	94.6544	1 contig	137951	137.951	Membrane hybridization	16/1
SHCRBa_168_M03	hAT-like transposon	46701	418	31.8339	147.501	1 contig	132345	132.345	Membrane hybridization	4/12
SHCRBa_170_C07	hAT-like transposon	49301	356.6	32.322	114.504	1 contig	153538	153.538	Membrane hybridization	16/1
SHCRBa_170_F15	SSCIR79	15660	406	30.964	50.9681	1 contig	124744	124.744	Membrane hybridization	4/12
SHCRBa_170_G03	Helitron-like transposon	11358	354.2	29.2403	16.0257	1 contig	251035	251.035	Membrane hybridization	2/12
SHCRBa_172_F05	Helitron-like transposon	36353	349.3	32.7854	121.498	1 contig	104513	104.513	Membrane hybridization	16/1
SHCRBa_172_K24	CYP	38033	246.8	30.4232	74.4143	1 contig	126139	126.139	3D pool	16/1
SHCRBa_172_L15	hAT-like transposon	21790	315	28.9072	61.758	1 contig	111141	111.141	Membrane hybridization	4/12
SHCRBa_176_L06	SacRALF4	27339	421	32.5687	95.1327	1 contig	120986	120.986	3D pool	4/12
SHCRBa_179_G22	MUTM2	21498	312	27.8731	44.3363	3 contigs	151284	151.284	3D pool	4/12
SHCRBa_181_K17	SacRALF3	17029	323	29.4661	56.0644	2 contigs	98108	98.108	3D pool	4/12
SHCRBa_184_K13	SacRALF4	18073	318	29.2785	91.766	1 contig	62629	62.629	3D pool	4/12
SHCRBa_185_C01	DHN1	11987	298.7	33.3747	28.0405	1 contig	127691	127.691	Membrane hybridization	4/5
SHCRBa_185_O22	hAT-like transposon	31132	218.3	34.3108	56.5787	2 contigs	120118	120.118	Membrane hybridization	2/12
SHCRBa_186_P21	I2C-2	12648	411	31.8109	47.0901	2 contigs	110391	110.391	3D pool	4/12
SHCRBa_189_K21	SSCIR79	7810	394	32.3449	27.3908	1 contig	112342	112.342	Membrane hybridization	4/12
SHCRBa_190_D01	hAT-like transposon	42818	283	28.8575	115.172	3 contigs	105212	105.212	Membrane hybridization	4/12
SHCRBa_190_D16	hAT-like transposon	33170	441	33.2436	170.724	1 contig	85682	85.682	Membrane hybridization	4/12
SHCRBa_191_L10	MUTM2	13375	329	29.3966	58.7696	1 contig	74875	74.875	3D pool	4/12
SHCRBa_195_P13	Xa21	72434	362.6	29.5239	230.526	2 contigs	113933	113.933	Membrane hybridization	2/12
SHCRBa_196_O13	RPA1a	15459	285	28.8066	34.6797	1 contig	127043	127.043	Membrane hybridization	4/12
SHCRBa_198_K24	XTH	40558	309	31.135	131.051	1 contig	95630	95.63	Membrane hybridization	4/12
SHCRBa_198_P02	PP2C	124503	305	33.4397	320.884	1 contig	118340	118.34	Membrane hybridization	4/3
SHCRBa_201_A23	Mutator-like transposon	21005	261	34.2505	41.0687	1 contig	133491	133.491	Membrane hybridization	2/12
SHCRBa_201_D09	RPA1a	21776	294	28.9234	46.636	1 contig	137279	137.279	Membrane hybridization	4/12
SHCRBa_201_F17	Xa21	38764	334.3	29.1058	99.8744	1 contig	129751	129.751	Membrane hybridization	2/12
SHCRBa_201_O14	Xa21	9929	334.6	28.878	29.9982	1 contig	110748	110.748	Membrane hybridization	2/12
SHCRBa_203_M04	XTH	15539	302	31.082	42.8228	1 contig	109586	109.586	Membrane hybridization	4/12
SHCRBa_203_M05	XTH	44535	304	28.6586	101.011	1 contig	134032	134.032	Membrane hybridization	4/12
SHCRBa_211_I07	PP2C	85399	293.4	33.2804	208.63	1 contig	120098	120.098	Membrane hybridization	4/5
SHCRBa_216_L10	XTH	30522	291	31.014	68.688	1 contig	129308	129.308	Membrane hybridization	4/12
SHCRBa_217_A17	Xa21	32285	327	29.4028	92.7282	1 contig	113851	113.851	Membrane hybridization	4/12
SHCRBa_217_F09	Xa21	15088	297	28.9649	44.8239	2 contigs	99972	99.972	Membrane hybridization	4/12
SHCRBa_218_D02	RPA1b	28104	411	31.7257	77.7985	3 contigs	148470	148.47	Membrane hybridization	4/12
SHCRBa_218_D04	PP2C	59956	284.2	33.0384	135.38	1 contig	125864	125.864	Membrane hybridization	4/6
SHCRBa_220_D19	Xa21	15984	209	28.8171	26.7775	1 contig	124756	124.756	Membrane hybridization	4/12
SHCRBa_220_E01	Xa21	27890	299	28.8568	111.612	1 contig	74715	74.715	Membrane hybridization	4/12
SHCRBa_220_F01	Xa21	26847	282	29.0473	80.9821	1 contig	93488	93.488	Membrane hybridization	4/12
SHCRBa_222_J24	CYP	37010	333.7	31.608	114.088	1 contig	108252	108.252	3D pool	16/1
SHCRBa_224_D04	PP2C	8606	319.6	32.9075	29.1164	2 contigs	94465	94.465	Membrane hybridization	4/5
SHCRBa_224_E06	CYP	11453	323.9	30.8719	27.807	2 contigs	133406	133.406	3D pool	4/12
SHCRBa_225_M08	Xa21	5251	310.2	30.7107	18.1065	2 contigs	89960	89.96	Membrane hybridization	4/12
SHCRBa_225_M19	Xa21	17734	322	28.8629	40.0333	6 contigs	142640	142.64	Membrane hybridization	2/12
SHCRBa_227_O17	RPA1a	12329	306	28.5191	42.865	1 contig	88013	88.013	Membrane hybridization	4/12
SHCRBa_230_E04	Helitron-like transposon	10295	551	28.4857	51.1861	4 contigs	110822	110.822	Membrane hybridization	4/12
SHCRBa_230_N09	Helitron-like transposon	41758	354.7	32.4279	96.2809	1 contig	153837	153.837	Membrane hybridization	16/1
SHCRBa_232_H22	RPA1a	23166	312	29.3401	56.1954	1 contig	128619	128.619	Membrane hybridization	4/12
SHCRBa_233_B18	PP2C	90808	328.4	33.4276	324.053	1 contig	92026	92.026	Membrane hybridization	4/5
SHCRBa_235_G19	Helitron-like transposon	7539	560	28.8131	37.7925	1 contig	111711	111.711	Membrane hybridization	4/12
SHCRBa_238_G09	I2C-2	42726	285.4	30.7436	95.4775	1 contig	127716	127.716	3D pool	16/1
SHCRBa_239_H20	RPA1a	20233	298	28.8963	58.1094	1 contig	103760	103.76	Membrane hybridization	4/12
SHCRBa_239_N21	RPA1b	29921	245.7	30.8799	33.231	1 contig	221227	221.227	Membrane hybridization	16/1
SHCRBa_240_C21	I2C-2	41234	358	33.0121	115.546	1 contig	127757	127.757	3D pool	16/1
SHCRBa_246_L12	RPA1b	21653	391	32.2321	59.1765	4 contigs	143069	143.069	Membrane hybridization	4/12
SHCRBa_249_C12	Mutator-like transposon	16699	216	33.8519	35.2761	1 contig	102250	102.25	Membrane hybridization	4/12
SHCRBa_250_D06	Helitron-like transposon	30138	385	31.4659	80.1365	1 contig	144792	144.792	Membrane hybridization	4/12
SHCRBa_250_M20	Helitron-like transposon	15232	397	31.9312	43.2229	1 contig	139905	139.905	Membrane hybridization	4/12
SHCRBa_251_A10	THI1	29160	422	32.4564	85.2189	2 contigs	144399	144.399	3D pool	4/12
SHCRBa_252_E12	RPA1b	6600	399	32.3159	25.1901	2 contigs	104541	104.541	Membrane hybridization	4/12
SHCRBa_254_D06	CYP	44531	305	30.8345	109.239	1 contig	124333	124.333	3D pool	16/1
SHCRBa_256_D11	RPA1a	15844	308	28.5431	40.2899	4 contigs	121121	121.121	Membrane hybridization	4/12
SHCRBa_257_A20	Helitron-like transposon	21074	427	33.3511	78.48	1 contig	114661	114.661	Membrane hybridization	4/12
SHCRBa_258_F08	I2C-2	39117	360	32.7343	154.692	1 contig	91033	91.033	3D pool	16/1
SHCRBa_258_H24	Mutator-like transposon	43357	323.8	31.0261	54.1595	1 contig	259216	259.216	Membrane hybridization	16/1
SHCRBa_258_I03	I2C-2	13809	318	30.8414	37.6822	3 contigs	116534	116.534	3D pool	4/12
SHCRBa_260_G14	Helitron-like transposon	9982	302	28.9406	24.9282	2 contigs	120930	120.93	Membrane hybridization	4/12
SHCRBa_260_G18	Helitron-like transposon	50012	281	29.019	149.202	1 contig	94190	94.19	Membrane hybridization	4/12
SHCRBa_260_N14	Helitron-like transposon	53550	287	29.1389	144.517	2 contigs	106346	106.346	Membrane hybridization	4/12
SHCRBa_261_D02	Helitron-like transposon	7246	389	32.5322	17.7271	1 contig	159005	159.005	Membrane hybridization	4/12
SHCRBa_261_H05	Helitron-like transposon	14078	380	32.0057	47.7519	1 contig	112030	112.03	Membrane hybridization	4/12
SHCRBa_261_M16	Helitron-like transposon	18347	401	31.8254	50.9851	1 contig	144300	144.3	Membrane hybridization	4/12
SHCRBa_261_O20	Helitron-like transposon	21783	391	31.7204	57.6582	2 contigs	147718	147.718	Membrane hybridization	4/12
SHCRBa_265_I24	Helitron-like transposon	24118	320	30.127	74.4189	1 contig	103707	103.707	Membrane hybridization	4/12
SHCRBa_265_N24	Helitron-like transposon	7456	386	31.791	25.1757	2 contigs	114317	114.317	Membrane hybridization	4/12
SHCRBa_267_H24	Helitron-like transposon	3996	392	32.1304	14.5169	1 contig	107904	107.904	Membrane hybridization	4/12
SHCRBa_267_M24	Helitron-like transposon	9972	398	31.9549	24.5053	5 contigs	161959	161.959	Membrane hybridization	4/12
SHCRBa_268_F20	Helitron-like transposon	45779	427	33.2855	172.921	1 contig	113044	113.044	Membrane hybridization	4/12
SHCRBa_268_K21	14-3-3	38527	358.9	32.9303	107.488	1 contig	128641	128.641	Membrane hybridization	16/1
SHCRBa_269_K20	Helitron-like transposon	23670	332.7	29.0536	68.9502	1 contig	114213	114.213	Membrane hybridization	2/12
Total		7999877					36576678	36576.7
Mean		25316.06	361.456	31.09	92.1131		115385	115.38
