# Supplementary material for: Building the sugarcane genome for biotechnology and identifying evolutionary trends
Source: BMC Genomics. 2014 Jun 30;15(1):540. doi: 10.1186/1471-2164-15-540 (PMC4122759; doi:10.1186/1471-2164-15-540)
Supplement: Supplementary file 3 — Additional file 3: Table S2: Transposable element annotation for each BAC. Annotation was performed using RepeatMasker [54] against the Viridiplantae Repbase database [9] and sugarcane LTR retrotransposons [10]. (XLSX 171 KB) [file 12864_2013_6311_MOESM3_ESM.xlsx]

## Sheet: Plan1
Table S2. Transposable element annotation for each BAC. Annotation was performed using RepeatMasker [59] against the Viridiplantae Repbase database [4] and sugarcane LTR retrotransposons [10].
	Retroelements			SINEs			Penelope			LINEs			R2/R4/NeSL			RTE/Bov-B			L1/CIN4			LTR elements			Ty1/Copia			Gypsy/DIRS1			DNA transposons			hobo-Activator			Tc1-IS630-Pogo			En-Spm			MuDR-IS905			Tourist/Harbinger			Rolling-circles
	# Elements	Length (bp)	%	# Elements	Length (bp)	%	# Elements	Length (bp)	%	# Elements	Length (bp)	%	# Elements	Length (bp)	%	# Elements	Length (bp)	%	# Elements	Length (bp)	%	# Elements	Length (bp)	%	# Elements	Length (bp)	%	# Elements	Length (bp)	%	# Elements	Length (bp)	%	# Elements	Length (bp)	%	# Elements	Length (bp)	%	# Elements	Length (bp)	%	# Elements	Length (bp)	%	# Elements	Length (bp)	%	# Elements
SHCRBa_001_G20	15	16750	17.21	0	0	0	0	0	0	0	0	0	0	0	0	0	0	0	0	0	0	15	16750	17.21	10	13577	13.95	5	3173	3.26	35	12897	13.25	3	973	1	7	1331	1.37	16	6583	6.76	3	733	0.75	3	820	0.84	4
SHCRBa_001_I10	27	22505	20.32	1	192	0.17	0	0	0	4	527	0.48	0	0	0	1	100	0.09	3	427	0.39	22	21786	19.67	10	13259	11.97	9	7903	7.13	54	8988	8.11	4	567	0.51	12	2066	1.87	4	312	0.28	2	559	0.5	21	4185	3.78	7
SHCRBa_001_J04	12	18824	19.09	2	316	0.32	0	0	0	4	4924	4.99	0	0	0	1	3318	3.36	3	1606	1.63	6	13584	13.77	1	3961	4.02	5	9623	9.76	65	14316	14.52	11	3124	3.17	5	520	0.53	22	4977	5.05	12	2948	2.99	10	1921	1.95	1
SHCRBa_001_L05	37	35500	24.58	0	0	0	0	0	0	11	4372	3.03	0	0	0	5	2250	1.56	6	2122	1.47	26	31128	21.55	17	23228	16.08	9	7900	5.47	49	10201	7.06	7	3613	2.5	10	1538	1.06	10	1306	0.9	6	770	0.53	8	1346	0.93	4
SHCRBa_002_D08	48	67369	62.28	0	0	0	0	0	0	2	1323	1.22	0	0	0	1	1207	1.12	1	116	0.11	46	66046	61.06	10	13860	12.81	36	52186	48.24	12	6380	5.9	3	976	0.9	3	297	0.27	4	4755	4.4	1	79	0.07	1	273	0.25	2
SHCRBa_002_D10	36	53347	60.71	0	0	0	0	0	0	0	0	0	0	0	0	0	0	0	0	0	0	36	53347	60.71	2	1923	2.19	31	50848	57.86	1	275	0.31	1	275	0.31	0	0	0	0	0	0	0	0	0	0	0	0	0
SHCRBa_003_M06	15	18786	24.21	1	4	0.01	0	0	0	1	94	0.12	0	0	0	0	0	0	1	94	0.12	13	18688	24.09	9	13403	17.27	4	5285	6.81	26	4706	6.07	2	236	0.3	1	239	0.31	4	345	0.44	2	892	1.15	12	2160	2.78	3
SHCRBa_003_N22	34	46696	36.27	0	0	0	0	0	0	6	2522	1.96	0	0	0	1	124	0.1	5	2398	1.86	28	44174	34.31	12	17823	13.84	16	26351	20.47	51	9760	7.58	6	1633	1.27	3	474	0.37	21	3211	2.49	8	2279	1.77	8	1455	1.13	4
SHCRBa_004_G10	27	25154	24.03	0	0	0	0	0	0	4	1896	1.81	0	0	0	0	0	0	4	1896	1.81	23	23258	22.22	8	9299	8.89	14	13800	13.19	43	8307	7.94	2	422	0.4	8	1239	1.18	17	1434	1.37	5	2569	2.45	6	1392	1.33	1
SHCRBa_004_I20	48	34339	30.82	1	117	0.11	0	0	0	4	3681	3.3	0	0	0	0	0	0	4	3681	3.3	43	30541	27.41	21	24230	21.75	18	5917	5.31	28	4770	4.28	1	24	0.02	5	930	0.83	4	515	0.46	8	1975	1.77	4	491	0.44	1
SHCRBa_004_J16	20	35600	33.07	0	0	0	0	0	0	4	1464	1.36	0	0	0	0	0	0	4	1464	1.36	16	34136	31.71	13	33479	31.1	2	439	0.41	45	8680	8.06	9	1115	1.04	7	1043	0.97	6	1713	1.59	3	548	0.51	13	3077	2.86	2
SHCRBa_004_O05	14	29817	23.84	0	0	0	0	0	0	2	127	0.1	0	0	0	0	0	0	2	127	0.1	12	29690	23.73	8	16721	13.37	4	12969	10.37	63	16046	12.83	6	962	0.77	14	2308	1.85	28	9574	7.65	4	489	0.39	5	875	0.7	2
SHCRBa_005_I10	11	25197	32.02	0	0	0	0	0	0	2	163	0.21	0	0	0	2	163	0.21	0	0	0	9	25034	31.82	6	13259	16.85	3	11775	14.96	30	6048	7.69	5	1136	1.44	2	1122	1.43	2	76	0.1	0	0	0	15	2611	3.32	5
SHCRBa_005_K10	37	31052	28.31	1	97	0.09	0	0	0	6	3102	2.83	0	0	0	0	0	0	6	3102	2.83	30	27853	25.39	11	12259	11.18	18	15530	14.16	42	10076	9.19	0	0	0	2	308	0.28	16	5241	4.78	8	646	0.59	6	1041	0.95	6
SHCRBa_005_M14	2	10489	85.47	0	0	0	0	0	0	0	0	0	0	0	0	0	0	0	0	0	0	2	10489	85.47	1	5442	44.34	1	5047	41.13	0	0	0	0	0	0	0	0	0	0	0	0	0	0	0	0	0	0	0
SHCRBa_006_C11	27	31595	33.98	0	0	0	0	0	0	3	900	0.97	0	0	0	0	0	0	3	900	0.97	24	30695	33.01	0	0	0	24	30695	33.01	23	3017	3.24	2	43	0.05	3	422	0.45	3	129	0.14	1	47	0.05	12	1932	2.08	2
SHCRBa_007_I03	2	10703	87.34	0	0	0	0	0	0	0	0	0	0	0	0	0	0	0	0	0	0	2	10703	87.34	1	5659	46.18	1	5044	41.16	0	0	0	0	0	0	0	0	0	0	0	0	0	0	0	0	0	0	0
SHCRBa_007_O13	22	43478	47.28	0	0	0	0	0	0	4	4548	4.95	0	0	0	1	3362	3.66	3	1186	1.29	18	38930	42.33	2	5283	5.74	16	33647	36.59	41	17377	18.9	9	3385	3.68	2	358	0.39	18	4141	4.5	6	8849	9.62	3	565	0.61	2
SHCRBa_008_B11	21	38986	29.82	0	0	0	0	0	0	7	7924	6.06	0	0	0	5	7787	5.96	2	137	0.1	14	31062	23.76	9	16425	12.56	5	14637	11.2	44	6841	5.23	5	891	0.68	5	887	0.68	9	1011	0.77	0	0	0	16	2301	1.76	2
SHCRBa_008_G08	19	24416	32.04	0	0	0	0	0	0	9	2489	3.27	0	0	0	1	174	0.23	8	2315	3.04	10	21927	28.77	10	21927	28.77	0	0	0	19	2710	3.56	1	168	0.22	2	412	0.54	3	235	0.31	0	0	0	8	1266	1.66	1
SHCRBa_009_B01	39	34853	28.26	1	79	0.06	0	0	0	7	6374	5.17	0	0	0	1	1078	0.87	6	5296	4.29	31	28400	23.02	17	12674	10.28	14	15726	12.75	50	7729	6.27	4	319	0.26	8	1735	1.41	12	1661	1.35	4	245	0.2	8	2141	1.74	1
SHCRBa_009_C19	13	21224	30.12	0	0	0	0	0	0	3	2457	3.49	0	0	0	0	0	0	3	2457	3.49	10	18767	26.64	4	11337	16.09	6	7430	10.55	19	3678	5.22	0	0	0	9	1644	2.33	0	0	0	0	0	0	7	1776	2.52	0
SHCRBa_009_E01	48	46561	34.79	0	0	0	0	0	0	9	2338	1.75	0	0	0	0	0	0	9	2338	1.75	39	44223	33.04	8	15650	11.69	31	28573	21.35	49	12185	9.1	19	2926	2.19	8	1620	1.21	6	2021	1.51	7	865	0.65	5	1793	1.34	0
SHCRBa_009_G16	18	21103	19.75	0	0	0	0	0	0	8	6823	6.39	0	0	0	1	1922	1.8	7	4901	4.59	10	14280	13.37	7	14185	13.28	3	95	0.09	63	13014	12.18	7	1086	1.02	15	2631	2.46	11	2917	2.73	2	178	0.17	10	1891	1.77	4
SHCRBa_010_E09	31	32797	22.84	0	0	0	0	0	0	9	994	0.69	0	0	0	3	439	0.31	6	555	0.39	22	31803	22.14	5	16434	11.44	17	15369	10.7	78	15715	10.94	15	2674	1.86	15	3150	2.19	15	2702	1.88	3	576	0.4	14	4092	2.85	0
SHCRBa_010_J05	31	27148	23.58	0	0	0	0	0	0	13	4762	4.14	0	0	0	1	39	0.03	12	4723	4.1	18	22386	19.45	11	19108	16.6	7	3278	2.85	46	7467	6.49	9	1162	1.01	5	777	0.67	8	706	0.61	4	414	0.36	11	2777	2.41	0
SHCRBa_011_B09	29	56220	73.06	0	0	0	0	0	0	0	0	0	0	0	0	0	0	0	0	0	0	29	56220	73.06	0	0	0	29	56220	73.06	0	0	0	0	0	0	0	0	0	0	0	0	0	0	0	0	0	0	0
SHCRBa_011_C11	47	64758	41.76	0	0	0	0	0	0	3	1810	1.17	0	0	0	0	0	0	3	1810	1.17	44	62948	40.59	20	27573	17.78	24	35375	22.81	51	9493	6.12	8	3261	2.1	11	1871	1.21	4	539	0.35	4	378	0.24	13	1651	1.06	3
SHCRBa_011_C13	28	38910	28.3	2	260	0.19	0	0	0	4	879	0.64	0	0	0	1	59	0.04	3	820	0.6	22	37771	27.47	6	17955	13.06	16	19816	14.41	64	11907	8.66	0	0	0	23	3225	2.35	11	1069	0.78	3	2796	2.03	18	3700	2.69	4
SHCRBa_011_C22	50	79590	48.85	0	0	0	0	0	0	11	1642	1.01	0	0	0	3	762	0.47	8	880	0.54	39	77948	47.85	11	35237	21.63	28	42711	26.22	27	4303	2.64	2	253	0.16	1	149	0.09	8	700	0.43	4	1289	0.79	6	1497	0.92	2
SHCRBa_011_I19	22	29263	32.24	0	0	0	0	0	0	2	2367	2.61	0	0	0	2	2367	2.61	0	0	0	20	26896	29.64	9	17629	19.43	11	9267	10.21	25	9775	10.77	0	0	0	2	218	0.24	3	187	0.21	13	7849	8.65	4	875	0.96	7
SHCRBa_011_K15*	31	34151	31.59	0	0	0	0	0	0	2	165	0.15	0	0	0	1	98	0.09	1	67	0.06	29	33986	31.44	2	5579	5.16	27	28407	26.28	25	15908	14.71	6	2903	2.69	3	553	0.51	11	11579	10.71	1	193	0.18	3	563	0.52	0
SHCRBa_011_L19	34	28787	27.59	2	216	0.21	0	0	0	3	204	0.2	0	0	0	0	0	0	3	204	0.2	29	28367	27.19	9	18415	17.65	20	9952	9.54	56	11242	10.78	7	1333	1.28	5	727	0.7	8	683	0.65	5	2098	2.01	16	2326	2.23	3
SHCRBa_011_M10	58	80568	73.27	0	0	0	0	0	0	2	1266	1.15	0	0	0	1	1220	1.11	1	46	0.04	56	79302	72.12	16	35705	32.47	40	43597	39.65	6	1728	1.57	2	222	0.2	0	0	0	2	1293	1.18	1	102	0.09	0	0	0	0
SHCRBa_011_P05	53	70561	63.48	0	0	0	0	0	0	3	963	0.87	0	0	0	0	0	0	3	963	0.87	50	69598	62.61	4	12479	11.23	46	57119	51.38	23	5668	5.1	2	665	0.6	1	156	0.14	14	3854	3.47	4	571	0.51	2	422	0.38	0
SHCRBa_012_A01	33	28339	24.35	1	79	0.07	0	0	0	5	327	0.28	0	0	0	0	0	0	5	327	0.28	27	27933	24	12	8187	7.03	15	19746	16.97	40	7072	6.08	2	117	0.1	7	1369	1.18	11	2253	1.94	4	325	0.28	7	1828	1.57	3
SHCRBa_012_J22	25	42271	47.06	0	0	0	0	0	0	4	1753	1.95	0	0	0	2	1581	1.76	2	172	0.19	21	40518	45.11	4	19838	22.09	17	20680	23.02	14	1949	2.17	5	610	0.68	5	473	0.53	1	173	0.19	1	363	0.4	1	239	0.27	0
SHCRBa_012_P16	25	28232	28.74	1	112	0.11	0	0	0	0	0	0	0	0	0	0	0	0	0	0	0	24	28120	28.62	12	15027	15.3	12	13093	13.33	24	4358	4.44	2	234	0.24	3	526	0.54	3	934	0.95	2	146	0.15	6	1116	1.14	3
SHCRBa_013_F04	34	34719	41.51	0	0	0	0	0	0	3	4600	5.5	0	0	0	1	1836	2.19	2	2764	3.3	31	30119	36.01	14	11546	13.8	17	18573	22.2	21	4295	5.13	5	950	1.14	2	219	0.26	6	1438	1.72	2	818	0.98	4	630	0.75	0
SHCRBa_013_I13	33	51920	67.95	0	0	0	0	0	0	0	0	0	0	0	0	0	0	0	0	0	0	33	51920	67.95	1	3894	5.1	32	48026	62.85	0	0	0	0	0	0	0	0	0	0	0	0	0	0	0	0	0	0	0
SHCRBa_013_P09	14	16895	19.87	0	0	0	0	0	0	5	1235	1.45	0	0	0	2	159	0.19	3	1076	1.27	9	15660	18.42	7	15281	17.97	2	379	0.45	24	3344	3.93	2	166	0.2	11	1648	1.94	3	541	0.64	1	80	0.09	4	705	0.83	0
SHCRBa_014_A20	35	43258	55.79	0	0	0	0	0	0	9	1220	1.57	0	0	0	4	825	1.06	5	395	0.51	26	42038	54.22	9	23524	30.34	17	18514	23.88	8	1138	1.47	3	546	0.7	4	523	0.67	1	69	0.09	0	0	0	0	0	0	0
SHCRBa_014_G09	14	7608	8.78	0	0	0	0	0	0	5	4046	4.67	0	0	0	4	3814	4.4	1	232	0.27	9	3562	4.11	6	3156	3.64	3	406	0.47	45	6649	7.68	7	1497	1.73	6	898	1.04	13	719	0.83	5	962	1.11	6	1309	1.51	1
SHCRBa_014_K17	43	66154	61.43	0	0	0	0	0	0	5	6732	6.25	0	0	0	1	2221	2.06	4	4511	4.19	38	59422	55.18	7	8878	8.24	31	50544	46.93	25	7128	6.62	5	1912	1.78	4	598	0.56	2	106	0.1	13	4442	4.12	1	70	0.06	1
SHCRBa_014_L10	35	56849	48.41	0	0	0	0	0	0	0	0	0	0	0	0	0	0	0	0	0	0	35	56849	48.41	16	31780	27.07	19	25069	21.35	28	13202	11.24	1	159	0.14	3	395	0.34	8	8553	7.28	4	2261	1.93	5	884	0.75	1
SHCRBa_014_M16	14	29793	27.21	0	0	0	0	0	0	3	1022	0.93	0	0	0	0	0	0	3	1022	0.93	11	28771	26.27	6	8228	7.51	5	20543	18.76	57	11489	10.49	4	525	0.48	5	658	0.6	23	5280	4.82	7	1873	1.71	8	1852	1.69	2
SHCRBa_014_N06	12	17379	17.8	1	260	0.27	0	0	0	0	0	0	0	0	0	0	0	0	0	0	0	11	17119	17.54	7	13996	14.34	4	3123	3.2	61	12070	12.36	4	2477	2.54	15	3054	3.13	7	664	0.68	3	165	0.17	15	2583	2.65	4
SHCRBa_015_D16	15	31817	34.36	0	0	0	0	0	0	1	2218	2.4	0	0	0	0	0	0	1	2218	2.4	14	29599	31.96	8	18610	20.1	6	10989	11.87	52	14848	16.03	5	689	0.74	3	443	0.48	14	7639	8.25	3	433	0.47	16	3372	3.64	0
SHCRBa_015_F23	40	62135	66.26	0	0	0	0	0	0	4	1974	2.11	0	0	0	2	1863	1.99	2	111	0.12	36	60161	64.15	17	31736	33.84	19	28425	30.31	13	2311	2.46	2	197	0.21	0	0	0	1	20	0.02	3	654	0.7	6	1271	1.36	4
SHCRBa_015_H09	20	39040	32.3	0	0	0	0	0	0	1	253	0.21	0	0	0	1	253	0.21	0	0	0	19	38787	32.09	9	26213	21.68	10	12574	10.4	75	12514	10.35	10	2059	1.7	12	1798	1.49	8	1057	0.87	3	443	0.37	20	2888	2.39	1
SHCRBa_015_K19	48	68977	72.48	0	0	0	0	0	0	5	4912	5.16	0	0	0	0	0	0	5	4912	5.16	43	64065	67.32	23	31828	33.44	20	32237	33.87	17	2498	2.62	0	0	0	3	361	0.38	4	223	0.23	1	62	0.07	7	1474	1.55	0
SHCRBa_015_N03	38	70585	52.56	2	366	0.27	0	0	0	5	1881	1.4	1	69	0.05	1	107	0.08	3	1705	1.27	31	68338	50.88	15	32183	23.96	16	36155	26.92	18	2806	2.09	2	530	0.39	8	865	0.64	3	313	0.23	0	0	0	4	841	0.63	1
SHCRBa_015_O15	26	20879	20.54	0	0	0	0	0	0	5	4407	4.34	0	0	0	0	0	0	5	4407	4.34	21	16472	16.21	5	8416	8.28	16	8056	7.93	57	15066	14.82	13	2160	2.13	3	432	0.43	29	8269	8.14	6	3350	3.3	0	0	0	0
SHCRBa_016_K03	29	50644	40.94	0	0	0	0	0	0	4	3390	2.74	0	0	0	2	3257	2.63	2	133	0.11	25	47254	38.2	11	17221	13.92	14	30033	24.28	35	8945	7.23	1	176	0.14	10	1381	1.12	5	433	0.35	5	4125	3.33	8	1659	1.34	11
SHCRBa_017_C06	73	79241	60.21	0	0	0	0	0	0	2	132	0.1	0	0	0	1	75	0.06	1	57	0.04	71	79109	60.11	4	9302	7.07	67	69807	53.04	7	916	0.7	0	0	0	1	249	0.19	1	33	0.03	3	391	0.3	0	0	0	1
SHCRBa_017_H02	25	22249	27.87	0	0	0	0	0	0	1	254	0.32	0	0	0	0	0	0	1	254	0.32	24	21995	27.55	15	17884	22.4	9	4111	5.15	42	7208	9.03	3	568	0.71	11	2013	2.52	6	550	0.69	4	736	0.92	15	2788	3.49	1
SHCRBa_017_P09	11	21179	30.41	0	0	0	0	0	0	1	62	0.09	0	0	0	0	0	0	1	62	0.09	10	21117	30.32	0	0	0	10	21117	30.32	26	6695	9.61	2	391	0.56	5	797	1.14	5	446	0.64	5	3701	5.31	6	882	1.27	4
SHCRBa_018_K13	15	36909	35.16	0	0	0	0	0	0	0	0	0	0	0	0	0	0	0	0	0	0	15	36909	35.16	8	15028	14.32	7	21881	20.84	42	16052	15.29	4	1068	1.02	3	506	0.48	3	101	0.1	11	10197	9.71	11	2179	2.08	0
SHCRBa_019_F13	48	56881	48.68	1	61	0.05	0	0	0	2	220	0.19	0	0	0	0	0	0	2	220	0.19	45	56600	48.44	19	29960	25.64	26	26640	22.8	33	4036	3.45	3	449	0.38	10	1589	1.36	7	474	0.41	6	657	0.56	2	182	0.16	4
SHCRBa_019_G01	40	50370	48.08	0	0	0	0	0	0	6	4348	4.15	0	0	0	3	3974	3.79	3	374	0.36	34	46022	43.93	1	113	0.11	33	45909	43.82	26	7518	7.18	4	609	0.58	4	784	0.75	13	4766	4.55	1	13	0.01	0	0	0	2
SHCRBa_019_K12	23	19449	16.81	0	0	0	0	0	0	2	343	0.3	0	0	0	1	264	0.23	1	79	0.07	21	19106	16.51	2	6194	5.35	17	12406	10.72	54	9829	8.49	6	929	0.8	11	1785	1.54	19	3498	3.02	2	780	0.67	6	1232	1.06	6
SHCRBa_019_O15	35	57918	42.81	0	0	0	0	0	0	4	5624	4.16	0	0	0	1	58	0.04	3	5566	4.11	31	52294	38.65	14	32274	23.85	17	20020	14.8	45	9869	7.29	7	981	0.73	7	1310	0.97	4	405	0.3	18	6008	4.44	7	839	0.62	3
SHCRBa_020_A05	26	46624	48.82	0	0	0	0	0	0	5	3884	4.07	0	0	0	0	0	0	5	3884	4.07	21	42740	44.75	6	19424	20.34	15	23316	24.41	27	5255	5.5	0	0	0	0	0	0	15	2755	2.88	2	452	0.47	0	0	0	0
SHCRBa_020_D23	46	47283	41.75	1	96	0.08	0	0	0	5	1104	0.97	0	0	0	0	0	0	5	1104	0.97	40	46083	40.69	9	16540	14.6	31	29543	26.08	26	5076	4.48	3	308	0.27	5	1024	0.9	3	472	0.42	0	0	0	10	2388	2.11	1
SHCRBa_020_L15	16	16357	15.22	0	0	0	0	0	0	6	2468	2.3	0	0	0	2	184	0.17	4	2284	2.12	10	13889	12.92	7	13590	12.64	3	299	0.28	43	7660	7.13	2	639	0.59	4	717	0.67	10	1315	1.22	4	394	0.37	11	1768	1.64	5
SHCRBa_021_C22	47	51742	38.25	0	0	0	0	0	0	5	1348	1	0	0	0	3	1228	0.91	2	120	0.09	42	50394	37.26	16	29053	21.48	26	21341	15.78	37	8445	6.24	2	154	0.11	7	1096	0.81	14	4602	3.4	4	864	0.64	6	966	0.71	1
SHCRBa_021_E20	18	19592	26.33	0	0	0	0	0	0	3	1846	2.48	0	0	0	0	0	0	3	1846	2.48	15	17746	23.85	10	14723	19.79	4	2864	3.85	28	5682	7.64	2	422	0.57	7	1342	1.8	9	709	0.95	4	2193	2.95	4	832	1.12	1
SHCRBa_022_B01	32	36435	24.37	0	0	0	0	0	0	7	5894	3.94	0	0	0	0	0	0	7	5894	3.94	25	30541	20.43	5	1115	0.75	20	29426	19.68	78	12635	8.45	5	953	0.64	14	1880	1.26	15	2042	1.37	9	1279	0.86	15	2927	1.96	1
SHCRBa_022_C12	24	32015	35.29	1	112	0.12	0	0	0	1	406	0.45	0	0	0	1	406	0.45	0	0	0	22	31497	34.72	13	21441	23.63	9	10056	11.08	41	7854	8.66	13	2391	2.64	5	881	0.97	13	2844	3.13	4	777	0.86	1	150	0.17	4
SHCRBa_022_D05	45	38034	27.55	0	0	0	0	0	0	8	1782	1.29	0	0	0	0	0	0	8	1782	1.29	37	36252	26.25	17	20912	15.15	20	15340	11.11	42	8674	6.28	4	351	0.25	10	1917	1.39	5	1373	0.99	1	326	0.24	14	3016	2.18	3
SHCRBa_022_D13	33	45673	30.86	0	0	0	0	0	0	5	5800	3.92	0	0	0	2	2750	1.86	3	3050	2.06	28	39873	26.94	7	17638	11.92	21	22235	15.02	94	17159	11.59	9	1662	1.12	12	2167	1.46	25	4921	3.33	10	1768	1.19	20	3646	2.46	1
SHCRBa_022_I19	25	18682	18.71	0	0	0	0	0	0	1	54	0.05	0	0	0	0	0	0	1	54	0.05	24	18628	18.66	15	15785	15.81	9	2843	2.85	64	11272	11.29	5	887	0.89	12	1824	1.83	12	2137	2.14	7	952	0.95	16	2897	2.9	1
SHCRBa_022_K23	38	62915	67.62	0	0	0	0	0	0	2	3854	4.14	0	0	0	0	0	0	2	3854	4.14	36	59061	63.48	2	1604	1.72	34	57457	61.76	5	986	1.06	1	209	0.22	1	259	0.28	0	0	0	0	0	0	2	281	0.3	2
SHCRBa_022_O03	24	26841	28.39	0	0	0	0	0	0	1	2879	3.05	0	0	0	1	2879	3.05	0	0	0	23	23962	25.34	3	11208	11.85	20	12754	13.49	22	3900	4.12	4	613	0.65	5	594	0.63	3	366	0.39	3	415	0.44	2	427	0.45	6
SHCRBa_022_O20	24	25869	19.45	0	0	0	0	0	0	8	1606	1.21	0	0	0	0	0	0	8	1606	1.21	16	24263	18.24	3	9639	7.25	12	14559	10.94	81	18852	14.17	6	1174	0.88	14	4994	3.75	8	3026	2.27	5	763	0.57	24	4523	3.4	1
SHCRBa_023_A24	30	38046	59.24	0	0	0	0	0	0	3	1146	1.78	0	0	0	0	0	0	3	1146	1.78	27	36900	57.45	4	8986	13.99	23	27914	43.46	10	1958	3.05	1	92	0.14	2	292	0.45	3	805	1.25	3	559	0.87	1	210	0.33	0
SHCRBa_023_I14	36	54486	56.27	0	0	0	0	0	0	0	0	0	0	0	0	0	0	0	0	0	0	36	54486	56.27	10	14938	15.43	26	39548	40.84	21	3968	4.1	0	0	0	4	891	0.92	3	392	0.4	0	0	0	6	1190	1.23	3
SHCRBa_024_F14	39	50388	42.96	0	0	0	0	0	0	4	500	0.43	0	0	0	1	298	0.25	3	202	0.17	35	49888	42.54	20	22858	19.49	15	27030	23.05	42	6946	5.92	5	991	0.84	12	1843	1.57	4	269	0.23	1	305	0.26	11	1615	1.38	3
SHCRBa_024_H17	17	21992	28.22	0	0	0	0	0	0	2	205	0.26	0	0	0	0	0	0	2	205	0.26	15	21787	27.96	10	18011	23.11	5	3776	4.85	19	4645	5.96	7	849	1.09	2	230	0.3	1	30	0.04	6	3088	3.96	0	0	0	1
SHCRBa_025_G23	28	46153	39.03	0	0	0	0	0	0	4	605	0.51	0	0	0	0	0	0	4	605	0.51	24	45548	38.52	5	11307	9.56	18	34018	28.77	43	10308	8.72	2	469	0.4	4	611	0.52	17	3772	3.19	5	2307	1.95	9	2017	1.71	4
SHCRBa_025_L09	22	40631	35.26	0	0	0	0	0	0	6	2319	2.01	0	0	0	0	0	0	6	2319	2.01	16	38312	33.24	8	24070	20.89	8	14242	12.36	16	3031	2.63	2	384	0.33	1	250	0.22	1	62	0.05	3	322	0.28	4	632	0.55	0
SHCRBa_025_L13	28	46120	39	0	0	0	0	0	0	4	598	0.51	0	0	0	0	0	0	4	598	0.51	24	45522	38.49	5	11308	9.56	18	33991	28.74	42	10198	8.62	2	469	0.4	4	555	0.47	17	3775	3.19	5	2308	1.95	8	1777	1.5	4
SHCRBa_026_B05	15	16192	16	0	0	0	0	0	0	4	3080	3.04	0	0	0	0	0	0	4	3080	3.04	11	13112	12.96	0	0	0	11	13112	12.96	56	16840	16.64	2	382	0.38	14	2653	2.62	14	8633	8.53	4	267	0.26	12	1780	1.76	5
SHCRBa_026_F17	15	16111	16	0	0	0	0	0	0	4	3099	3.08	0	0	0	0	0	0	4	3099	3.08	11	13012	12.92	0	0	0	11	13012	12.92	52	16777	16.66	2	382	0.38	14	2651	2.63	13	8752	8.69	1	143	0.14	12	1630	1.62	6
SHCRBa_026_H12	30	35950	39.33	0	0	0	0	0	0	2	585	0.64	0	0	0	0	0	0	2	585	0.64	28	35365	38.69	6	7664	8.39	19	26954	29.49	31	6303	6.9	6	2443	2.67	9	1403	1.53	5	440	0.48	3	781	0.85	6	999	1.09	3
SHCRBa_026_K06	11	6219	26.24	0	0	0	0	0	0	1	59	0.25	0	0	0	0	0	0	1	59	0.25	10	6160	25.99	8	5861	24.73	2	299	1.26	6	1127	4.76	0	0	0	3	469	1.98	0	0	0	0	0	0	2	420	1.77	1
SHCRBa_026_P08	53	25051	22.93	0	0	0	0	0	0	3	641	0.59	0	0	0	1	360	0.33	2	281	0.26	50	24410	22.34	12	8122	7.43	38	16288	14.91	41	9727	8.9	9	2477	2.27	4	490	0.45	7	1539	1.41	7	2793	2.56	6	1127	1.03	6
SHCRBa_027_I07	88	110706	48.51	0	0	0	0	0	0	12	6028	2.64	0	0	0	3	306	0.13	9	5722	2.51	76	104678	45.87	45	81687	35.79	31	22991	10.07	58	11817	5.18	5	663	0.29	14	2055	0.9	17	5761	2.52	7	1322	0.58	10	1628	0.71	1
SHCRBa_027_I16	16	24128	28.69	0	0	0	0	0	0	5	2475	2.94	0	0	0	0	0	0	5	2475	2.94	11	21653	25.74	6	19383	23.04	5	2270	2.7	27	4467	5.31	2	400	0.48	3	468	0.56	3	129	0.15	5	992	1.18	6	1275	1.52	1
SHCRBa_027_K06	25	48616	30.68	0	0	0	0	0	0	1	95	0.06	0	0	0	0	0	0	1	95	0.06	24	48521	30.62	11	37403	23.6	13	11118	7.02	105	16046	10.13	13	1995	1.26	14	1335	0.84	42	6298	3.97	5	628	0.4	13	3780	2.39	4
SHCRBa_027_K08	17	39326	42.09	0	0	0	0	0	0	0	0	0	0	0	0	0	0	0	0	0	0	17	39326	42.09	13	35064	37.53	4	4262	4.56	52	9762	10.45	9	1830	1.96	7	1339	1.43	5	802	0.86	8	799	0.86	11	1949	2.09	0
SHCRBa_027_M20	32	81965	68.15	0	0	0	0	0	0	2	2057	1.71	0	0	0	0	0	0	2	2057	1.71	30	79908	66.44	5	17689	14.71	25	62219	51.73	12	2784	2.31	0	0	0	2	502	0.42	0	0	0	10	2282	1.9	0	0	0	0
SHCRBa_027_N23	24	27411	29.34	2	256	0.27	0	0	0	2	162	0.17	0	0	0	0	0	0	2	162	0.17	20	26993	28.89	9	17677	18.92	11	9316	9.97	21	4384	4.69	2	879	0.94	5	798	0.85	0	0	0	3	304	0.33	4	660	0.71	2
SHCRBa_028_C07	27	53101	42.36	0	0	0	0	0	0	5	10080	8.04	0	0	0	0	0	0	5	10080	8.04	22	43021	34.32	10	19155	15.28	12	23866	19.04	42	12344	9.85	8	6366	5.08	7	1199	0.96	12	2178	1.74	4	424	0.34	7	1617	1.29	0
SHCRBa_028_D11	26	25264	25.12	0	0	0	0	0	0	3	417	0.41	0	0	0	1	100	0.1	2	317	0.32	23	24847	24.71	12	18252	18.15	8	5971	5.94	34	5899	5.87	3	495	0.49	6	1270	1.26	2	47	0.05	5	951	0.95	12	2322	2.31	1
SHCRBa_028_E05	38	23123	17.4	0	0	0	0	0	0	17	7461	5.62	0	0	0	1	2134	1.61	16	5327	4.01	21	15662	11.79	10	4234	3.19	11	11428	8.6	68	19514	14.69	9	3651	2.75	4	741	0.56	24	9671	7.28	10	1180	0.89	11	2461	1.85	11
SHCRBa_028_E10	17	6441	5.25	0	0	0	0	0	0	3	1474	1.2	0	0	0	1	69	0.06	2	1405	1.15	14	4967	4.05	7	2080	1.7	6	2634	2.15	72	16402	13.37	7	1051	0.86	12	2290	1.87	6	701	0.57	6	2900	2.36	15	2561	2.09	2
SHCRBa_028_G23	44	59750	41.2	0	0	0	0	0	0	5	4821	3.32	0	0	0	1	3037	2.09	4	1784	1.23	39	54929	37.88	15	30529	21.05	24	24400	16.83	30	4200	2.9	4	550	0.38	9	1240	0.86	7	695	0.48	0	0	0	4	649	0.45	3
SHCRBa_028_H13	27	34776	28.69	0	0	0	0	0	0	6	2538	2.09	0	0	0	1	77	0.06	5	2461	2.03	21	32238	26.59	16	26598	21.94	5	5640	4.65	26	3400	2.8	6	820	0.68	4	814	0.67	3	281	0.23	4	366	0.3	6	754	0.62	3
SHCRBa_028_K12	28	55093	46.66	0	0	0	0	0	0	2	1606	1.36	0	0	0	0	0	0	2	1606	1.36	26	53487	45.3	2	9356	7.92	24	44131	37.38	23	3933	3.33	2	555	0.47	5	769	0.65	3	222	0.19	0	0	0	8	1285	1.09	5
SHCRBa_028_K15	16	17036	24.15	0	0	0	0	0	0	3	1356	1.92	0	0	0	2	909	1.29	1	447	0.63	13	15680	22.23	8	10913	15.47	5	4767	6.76	29	6809	9.65	2	211	0.3	6	1001	1.42	1	138	0.2	12	1934	2.74	5	2961	4.2	0
SHCRBa_028_N13	41	59426	45.57	0	0	0	0	0	0	5	1821	1.4	0	0	0	0	0	0	5	1821	1.4	36	57605	44.17	13	29238	22.42	23	28367	21.75	50	8039	6.16	4	239	0.18	8	1145	0.88	14	2879	2.21	5	712	0.55	13	2087	1.6	2
SHCRBa_029_J02	4	7437	8.26	0	0	0	0	0	0	0	0	0	0	0	0	0	0	0	0	0	0	4	7437	8.26	3	7436	8.26	1	1	0	35	7493	8.33	3	541	0.6	8	1454	1.62	7	1085	1.21	5	1819	2.02	9	2193	2.44	3
SHCRBa_029_L12	29	39522	36.43	0	0	0	0	0	0	3	382	0.35	0	0	0	0	0	0	3	382	0.35	26	39140	36.08	7	9072	8.36	19	30068	27.72	34	7293	6.72	3	654	0.6	8	1267	1.17	3	725	0.67	0	0	0	11	2715	2.5	4
SHCRBa_029_M13	36	35335	24.54	0	0	0	0	0	0	11	4169	2.9	0	0	0	5	2250	1.56	6	1919	1.33	25	31166	21.65	15	23302	16.18	10	7864	5.46	50	10225	7.1	8	3635	2.52	10	1539	1.07	10	1316	0.91	6	771	0.54	8	1337	0.93	5
SHCRBa_029_O18	20	21167	25.86	0	0	0	0	0	0	0	0	0	0	0	0	0	0	0	0	0	0	20	21167	25.86	7	9747	11.91	13	11420	13.95	0	0	0	0	0	0	0	0	0	0	0	0	0	0	0	0	0	0	0
SHCRBa_029_O19	27	18667	17.5	1	88	0.08	0	0	0	10	7971	7.47	0	0	0	0	0	0	10	7971	7.47	16	10608	9.95	6	8558	8.02	8	1794	1.68	33	6034	5.66	2	254	0.24	6	984	0.92	3	78	0.07	1	239	0.22	9	1892	1.77	2
SHCRBa_030_E01	25	33304	29.86	0	0	0	0	0	0	4	945	0.85	0	0	0	0	0	0	4	945	0.85	21	32359	29.02	4	11715	10.5	17	20644	18.51	61	14575	13.07	2	314	0.28	4	686	0.62	39	10734	9.62	5	516	0.46	3	388	0.35	4
SHCRBa_030_N11	31	34453	27.52	0	0	0	0	0	0	7	3875	3.1	0	0	0	3	2795	2.23	4	1080	0.86	24	30578	24.43	8	6339	5.06	16	24239	19.36	41	7611	6.08	2	109	0.09	14	1989	1.59	4	222	0.18	2	1983	1.58	4	983	0.79	7
SHCRBa_031_P04	35	44891	31.89	0	0	0	0	0	0	4	314	0.22	0	0	0	0	0	0	4	314	0.22	31	44577	31.66	17	24141	17.15	14	20436	14.52	44	9792	6.96	4	635	0.45	6	439	0.31	7	431	0.31	8	5113	3.63	11	2046	1.45	2
SHCRBa_032_C06	28	33459	41.66	0	0	0	0	0	0	3	252	0.31	0	0	0	2	178	0.22	1	74	0.09	25	33207	41.34	13	25652	31.94	12	7555	9.41	29	6750	8.4	2	163	0.2	7	980	1.22	11	4267	5.31	3	309	0.38	5	997	1.24	0
SHCRBa_032_N13	37	55787	39.52	1	39	0.03	0	0	0	8	768	0.54	0	0	0	5	594	0.42	3	174	0.12	28	54980	38.95	9	24533	17.38	19	30447	21.57	21	3459	2.45	2	300	0.21	4	592	0.42	2	366	0.26	3	875	0.62	3	471	0.33	7
SHCRBa_032_O01	25	32607	30.04	0	0	0	0	0	0	5	1330	1.23	0	0	0	1	69	0.06	4	1261	1.16	20	31277	28.81	2	8998	8.29	18	22279	20.52	63	16599	15.29	2	308	0.28	4	741	0.68	42	12872	11.86	6	693	0.64	2	385	0.35	3
SHCRBa_033_B15	56	85232	63.48	0	0	0	0	0	0	2	1357	1.01	0	0	0	2	1357	1.01	0	0	0	54	83875	62.47	18	41225	30.7	36	42650	31.77	15	3146	2.34	0	0	0	2	429	0.32	6	1138	0.85	3	729	0.54	1	109	0.08	3
SHCRBa_033_L16	29	35946	39.11	0	0	0	0	0	0	9	3596	3.91	0	0	0	2	969	1.05	7	2627	2.86	20	32350	35.2	6	15631	17.01	14	16719	18.19	29	5206	5.66	3	763	0.83	7	1052	1.14	4	378	0.41	2	350	0.38	8	1630	1.77	2
SHCRBa_033_L20	14	19400	29.16	0	0	0	0	0	0	6	1167	1.75	0	0	0	0	0	0	6	1167	1.75	8	18233	27.4	3	7571	11.38	5	10662	16.03	9	2399	3.61	2	1017	1.53	2	297	0.45	1	217	0.33	2	317	0.48	2	551	0.83	2
SHCRBa_035_B09	9	17436	19.18	0	0	0	0	0	0	2	320	0.35	0	0	0	0	0	0	2	320	0.35	7	17116	18.83	3	5173	5.69	4	11943	13.14	54	9392	10.33	3	680	0.75	6	1209	1.33	4	278	0.31	11	1839	2.02	15	2381	2.62	0
SHCRBa_035_D21	39	46732	30.6	0	0	0	0	0	0	8	1976	1.29	0	0	0	2	530	0.35	6	1446	0.95	31	44756	29.31	14	20406	13.36	17	24350	15.95	43	8675	5.68	2	163	0.11	11	1735	1.14	4	287	0.19	3	2060	1.35	9	2112	1.38	6
SHCRBa_035_H11	28	8902	7.43	0	0	0	0	0	0	7	718	0.6	0	0	0	4	543	0.45	3	175	0.15	21	8184	6.83	4	1500	1.25	16	6610	5.52	38	4936	4.12	1	92	0.08	8	771	0.64	7	437	0.36	7	1388	1.16	4	790	0.66	9
SHCRBa_035_J13	40	61621	43.97	1	166	0.12	0	0	0	2	123	0.09	0	0	0	0	0	0	2	123	0.09	37	61332	43.76	17	26717	19.06	20	34615	24.7	32	6025	4.3	2	831	0.59	5	743	0.53	8	860	0.61	3	575	0.41	10	2192	1.56	1
SHCRBa_036_F18	26	42226	37.64	0	0	0	0	0	0	2	194	0.17	0	0	0	0	0	0	2	194	0.17	24	42032	37.46	24	42032	37.46	0	0	0	20	3872	3.45	4	697	0.62	2	477	0.43	2	511	0.46	0	0	0	5	1021	0.91	2
SHCRBa_036_F20	27	45381	44.34	0	0	0	0	0	0	1	559	0.55	0	0	0	0	0	0	1	559	0.55	26	44822	43.8	3	1125	1.1	23	43697	42.7	41	7689	7.51	4	359	0.35	2	338	0.33	18	3765	3.68	0	0	0	9	1621	1.58	0
SHCRBa_039_D18	0	0	0	0	0	0	0	0	0	0	0	0	0	0	0	0	0	0	0	0	0	0	0	0	0	0	0	0	0	0	0	0	0	0	0	0	0	0	0	0	0	0	0	0	0	0	0	0	0
SHCRBa_040_D12	20	41703	36.32	0	0	0	0	0	0	1	77	0.07	0	0	0	0	0	0	1	77	0.07	19	41626	36.25	7	28373	24.71	12	13253	11.54	29	5180	4.51	5	834	0.73	11	1713	1.49	4	901	0.78	2	681	0.59	5	685	0.6	2
SHCRBa_040_O01	35	32628	25.4	0	0	0	0	0	0	10	2742	2.13	0	0	0	4	1989	1.55	6	753	0.59	25	29886	23.27	11	15428	12.01	11	13714	10.68	42	14033	10.93	8	3218	2.51	7	1052	0.82	9	7460	5.81	0	0	0	5	643	0.5	2
SHCRBa_041_J05	37	71191	54.76	0	0	0	0	0	0	6	9705	7.47	0	0	0	0	0	0	6	9705	7.47	31	61486	47.29	21	50643	38.95	10	10843	8.34	20	3552	2.73	6	1110	0.85	5	848	0.65	0	0	0	1	119	0.09	1	182	0.14	6
SHCRBa_041_N14	24	30646	26.17	0	0	0	0	0	0	2	731	0.62	0	0	0	1	582	0.5	1	149	0.13	22	29915	25.55	11	24823	21.2	11	5092	4.35	60	9117	7.79	4	277	0.24	8	1460	1.25	7	637	0.54	2	97	0.08	19	3187	2.72	2
SHCRBa_043_A03	47	74612	53.26	0	0	0	0	0	0	2	548	0.39	0	0	0	0	0	0	2	548	0.39	45	74064	52.87	8	16378	11.69	36	57485	41.04	33	11210	8	5	1705	1.22	1	145	0.1	10	6008	4.29	9	1419	1.01	3	726	0.52	2
SHCRBa_044_D02*	17	30469	31.92	0	0	0	0	0	0	5	418	0.44	0	0	0	1	76	0.08	4	342	0.36	12	30051	31.48	10	27222	28.52	2	2829	2.96	42	9762	10.23	4	854	0.89	12	2211	2.32	4	551	0.58	4	3248	3.4	9	1694	1.77	1
SHCRBa_044_M03	17	23725	27.78	0	0	0	0	0	0	4	4337	5.08	0	0	0	2	295	0.35	2	4042	4.73	13	19388	22.7	6	14511	16.99	7	4877	5.71	19	2675	3.13	2	123	0.14	5	353	0.41	3	336	0.39	0	0	0	3	367	0.43	1
SHCRBa_045_A10	61	67155	46.15	0	0	0	0	0	0	4	1515	1.04	0	0	0	2	1395	0.96	2	120	0.08	57	65640	45.11	17	25315	17.4	35	39609	27.22	33	8301	5.7	4	239	0.16	6	1000	0.69	8	4496	3.09	5	692	0.48	7	1412	0.97	0
SHCRBa_045_L22	18	24855	21.62	2	275	0.24	0	0	0	3	253	0.22	0	0	0	0	0	0	3	253	0.22	13	24327	21.16	8	21358	18.58	5	2969	2.58	40	7534	6.55	2	411	0.36	3	523	0.45	6	417	0.36	3	276	0.24	9	1589	1.38	3
SHCRBa_046_L16	58	66986	44.23	0	0	0	0	0	0	5	1794	1.18	0	0	0	0	0	0	5	1794	1.18	53	65192	43.05	25	35397	23.37	28	29795	19.67	51	9664	6.38	1	250	0.17	6	842	0.56	8	609	0.4	3	1153	0.76	17	2892	1.91	1
SHCRBa_048_E15	22	26676	28.73	0	0	0	0	0	0	1	1324	1.43	0	0	0	1	1324	1.43	0	0	0	21	25352	27.31	12	8378	9.02	9	16974	18.28	38	7444	8.02	6	791	0.85	12	1716	1.85	3	510	0.55	2	377	0.41	6	1220	1.31	3
SHCRBa_049_K23	31	42294	42.44	0	0	0	0	0	0	4	3250	3.26	0	0	0	0	0	0	4	3250	3.26	27	39044	39.18	12	19411	19.48	15	19633	19.7	18	2470	2.48	2	100	0.1	5	874	0.88	4	311	0.31	0	0	0	5	913	0.92	1
SHCRBa_050_A17	37	32066	33.27	1	95	0.1	0	0	0	10	1999	2.07	0	0	0	0	0	0	10	1999	2.07	26	29972	31.1	4	6712	6.96	22	23260	24.13	45	5795	6.01	4	895	0.93	0	0	0	6	334	0.35	15	1591	1.65	10	1651	1.71	9
SHCRBa_050_D06	25	28742	31.14	0	0	0	0	0	0	12	7509	8.13	0	0	0	1	91	0.1	11	7418	8.04	13	21233	23	5	6037	6.54	8	15196	16.46	32	7056	7.64	7	1127	1.22	4	509	0.55	12	4307	4.67	1	26	0.03	2	91	0.1	1
SHCRBa_050_D15	36	56813	64.64	0	0	0	0	0	0	0	0	0	0	0	0	0	0	0	0	0	0	36	56813	64.64	14	29478	33.54	22	27335	31.1	19	8911	10.14	1	497	0.57	2	157	0.18	6	5990	6.81	3	1139	1.3	4	484	0.55	0
SHCRBa_050_H11	59	67307	38.81	1	191	0.11	0	0	0	5	1441	0.83	0	0	0	2	495	0.29	3	946	0.55	53	65675	37.87	11	23191	13.37	42	42484	24.5	64	9708	5.6	7	799	0.46	8	1213	0.7	11	1164	0.67	5	666	0.38	18	3177	1.83	4
SHCRBa_051_E13	31	45122	34.05	0	0	0	0	0	0	7	5774	4.36	0	0	0	0	0	0	7	5774	4.36	24	39348	29.69	6	14602	11.02	18	24746	18.67	30	6613	4.99	2	542	0.41	4	393	0.3	10	3737	2.82	3	501	0.38	4	286	0.22	2
SHCRBa_052_I12	62	85363	53.61	0	0	0	0	0	0	2	320	0.2	0	0	0	0	0	0	2	320	0.2	60	85043	53.41	17	35255	22.14	42	49721	31.22	37	6117	3.84	3	1208	0.76	7	1623	1.02	6	583	0.37	3	539	0.34	6	865	0.54	1
SHCRBa_053_L01	23	17666	14.98	0	0	0	0	0	0	8	1605	1.36	0	0	0	0	0	0	8	1605	1.36	15	16061	13.62	4	5282	4.48	10	10714	9.08	81	18540	15.72	8	1322	1.12	11	4567	3.87	13	3778	3.2	4	669	0.57	22	3993	3.39	1
SHCRBa_055_F12	18	33657	32.03	0	0	0	0	0	0	3	3807	3.62	0	0	0	2	3225	3.07	1	582	0.55	15	29850	28.41	8	17357	16.52	7	12493	11.89	23	4206	4	2	629	0.6	7	1361	1.3	2	46	0.04	4	755	0.72	6	977	0.93	1
SHCRBa_059_B13	26	45036	32.89	0	0	0	0	0	0	7	2369	1.73	0	0	0	0	0	0	7	2369	1.73	19	42667	31.16	7	16731	12.22	12	25936	18.94	39	7693	5.62	5	1267	0.93	9	1223	0.89	9	1406	1.03	8	2594	1.89	3	242	0.18	9
SHCRBa_062_F01	40	40579	38.73	0	0	0	0	0	0	8	2360	2.25	0	0	0	3	1949	1.86	5	411	0.39	32	38219	36.48	11	18002	17.18	21	20217	19.3	30	4180	3.99	5	725	0.69	4	541	0.52	4	486	0.46	0	0	0	6	872	0.83	3
SHCRBa_062_I05	49	49476	33.65	0	0	0	0	0	0	12	2383	1.62	0	0	0	4	1580	1.07	8	803	0.55	37	47093	32.03	17	25076	17.06	20	22017	14.97	41	12337	8.39	5	3621	2.46	9	1222	0.83	1	35	0.02	6	4279	2.91	8	988	0.67	3
SHCRBa_062_L04	31	43136	34.94	0	0	0	0	0	0	5	4839	3.92	0	0	0	0	0	0	5	4839	3.92	26	38297	31.02	6	11362	9.2	17	26187	21.21	38	9220	7.47	2	391	0.32	6	932	0.75	8	2350	1.9	7	3317	2.69	10	1580	1.28	5
SHCRBa_063_F06	43	46981	47.02	1	188	0.19	0	0	0	6	882	0.88	0	0	0	0	0	0	6	882	0.88	36	45911	45.95	12	21738	21.76	24	24173	24.2	19	3281	3.28	4	988	0.99	4	703	0.7	3	129	0.13	3	575	0.58	4	740	0.74	2
SHCRBa_063_N24	28	21536	16.3	1	7	0.01	0	0	0	4	735	0.56	0	0	0	2	413	0.31	2	322	0.24	23	20794	15.74	15	17571	13.3	7	3083	2.33	68	12161	9.2	6	1352	1.02	10	1814	1.37	12	1638	1.24	11	2224	1.68	18	3259	2.47	4
SHCRBa_064_G12	13	3784	5.07	0	0	0	0	0	0	6	1340	1.79	0	0	0	0	0	0	6	1340	1.79	7	2444	3.27	3	1861	2.49	4	583	0.78	50	24760	33.17	1	57	0.08	2	363	0.49	25	21115	28.28	8	757	1.01	3	596	0.8	2
SHCRBa_064_M03	15	22977	29.37	0	0	0	0	0	0	4	469	0.6	0	0	0	0	0	0	4	469	0.6	11	22508	28.77	4	13942	17.82	7	8566	10.95	50	10018	12.8	9	1483	1.9	7	1668	2.13	8	926	1.18	3	577	0.74	9	3093	3.95	0
SHCRBa_067_E24	26	21196	24.7	0	0	0	0	0	0	5	3161	3.68	0	0	0	2	2259	2.63	3	902	1.05	21	18035	21.02	10	12279	14.31	11	5756	6.71	25	4451	5.19	5	487	0.57	4	481	0.56	2	281	0.33	2	955	1.11	4	981	1.14	6
SHCRBa_068_L10	22	39948	45.25	0	0	0	0	0	0	0	0	0	0	0	0	0	0	0	0	0	0	22	39948	45.25	8	15719	17.8	14	24229	27.44	14	2587	2.93	2	223	0.25	2	253	0.29	2	227	0.26	0	0	0	4	991	1.12	1
SHCRBa_069_I18	32	29447	25.3	0	0	0	0	0	0	9	1304	1.12	0	0	0	0	0	0	9	1304	1.12	23	28143	24.18	13	14521	12.48	10	13622	11.71	49	10575	9.09	7	664	0.57	9	1405	1.21	17	5194	4.46	1	26	0.02	7	1875	1.61	0
SHCRBa_069_M12	25	23299	29.1	0	0	0	0	0	0	1	99	0.12	0	0	0	1	99	0.12	0	0	0	24	23200	28.98	3	4845	6.05	21	18355	22.93	26	9220	11.52	1	173	0.22	2	224	0.28	4	412	0.51	7	6100	7.62	4	644	0.8	0
SHCRBa_073_J10	30	22473	20.34	1	165	0.15	0	0	0	8	2842	2.57	0	0	0	0	0	0	8	2842	2.57	21	19466	17.61	5	4960	4.49	16	14506	13.13	33	6232	5.64	5	1543	1.4	6	1094	0.99	5	754	0.68	6	1394	1.26	7	977	0.88	2
SHCRBa_074_M02	26	27765	30.71	0	0	0	0	0	0	3	1311	1.45	0	0	0	0	0	0	3	1311	1.45	23	26454	29.26	0	0	0	23	26454	29.26	66	14068	15.56	6	762	0.84	10	1965	2.17	21	6296	6.96	4	177	0.2	14	2734	3.02	2
SHCRBa_074_O01	15	39916	44.32	1	182	0.2	0	0	0	2	1363	1.51	0	0	0	0	0	0	2	1363	1.51	12	38371	42.61	4	11301	12.55	8	27070	30.06	36	12142	13.48	1	170	0.19	2	447	0.5	2	107	0.12	8	7677	8.52	12	1988	2.21	0
SHCRBa_077_E22	40	36384	51.21	1	96	0.14	0	0	0	3	6440	9.06	0	0	0	0	0	0	3	6440	9.06	36	29848	42.01	6	5930	8.35	30	23918	33.66	7	1457	2.05	0	0	0	1	73	0.1	4	932	1.31	0	0	0	1	324	0.46	2
SHCRBa_078_F08	29	40755	46.36	0	0	0	0	0	0	5	2906	3.31	0	0	0	0	0	0	5	2906	3.31	24	37849	43.06	11	19244	21.89	13	18605	21.17	17	19479	22.16	4	684	0.78	1	238	0.27	10	18190	20.69	1	163	0.19	1	204	0.23	0
SHCRBa_078_K12	26	34190	25.17	0	0	0	0	0	0	7	2873	2.11	0	0	0	1	210	0.15	6	2663	1.96	19	31317	23.05	12	24254	17.85	7	7063	5.2	50	9955	7.33	5	2206	1.62	8	1742	1.28	9	1175	0.86	0	0	0	19	3366	2.48	3
SHCRBa_079_N11	24	48258	44.65	0	0	0	0	0	0	3	1049	0.97	0	0	0	2	565	0.52	1	484	0.45	21	47209	43.68	10	20155	18.65	11	27054	25.03	41	6279	5.81	5	850	0.79	7	1303	1.21	8	426	0.39	0	0	0	17	3100	2.87	2
SHCRBa_082_J13	51	59172	37.61	0	0	0	0	0	0	6	4259	2.71	0	0	0	2	572	0.36	4	3687	2.34	45	54913	34.91	9	8227	5.23	36	46686	29.68	82	15008	9.54	7	1341	0.85	5	961	0.61	11	2524	1.6	5	1373	0.87	39	6641	4.22	1
SHCRBa_083_K20	33	49880	39.03	0	0	0	0	0	0	5	3605	2.82	0	0	0	1	3242	2.54	4	363	0.28	28	46275	36.21	20	34193	26.76	8	12082	9.45	23	3902	3.05	4	1178	0.92	7	1046	0.82	7	1049	0.82	2	196	0.15	1	168	0.13	4
SHCRBa_083_M12	17	14529	18.08	0	0	0	0	0	0	5	2795	3.48	0	0	0	0	0	0	5	2795	3.48	12	11734	14.6	5	4280	5.33	7	7454	9.28	58	9373	11.66	7	641	0.8	8	1200	1.49	9	1578	1.96	11	1896	2.36	13	2426	3.02	4
SHCRBa_084_G07	16	10555	12.49	1	192	0.23	0	0	0	4	3772	4.46	0	0	0	2	151	0.18	2	3621	4.28	11	6591	7.8	1	30	0.04	7	5937	7.02	57	9409	11.13	4	567	0.67	13	2076	2.46	5	531	0.63	5	1011	1.2	20	3961	4.69	4
SHCRBa_086_A19	31	35749	35.29	0	0	0	0	0	0	6	1971	1.95	0	0	0	2	240	0.24	4	1731	1.71	25	33778	33.35	9	18976	18.73	15	14549	14.36	40	6004	5.93	3	216	0.21	11	1831	1.81	5	1018	1	4	388	0.38	11	1378	1.36	0
SHCRBa_087_K22	25	18160	17.82	0	0	0	0	0	0	6	1361	1.34	0	0	0	0	0	0	6	1361	1.34	19	16799	16.49	7	4439	4.36	11	12296	12.07	51	18593	18.25	0	0	0	0	0	0	25	15714	15.42	10	993	0.97	3	447	0.44	1
SHCRBa_089_D15	32	39742	44.21	1	171	0.19	0	0	0	1	419	0.47	0	0	0	0	0	0	1	419	0.47	30	39152	43.56	5	16173	17.99	25	22979	25.56	32	13558	15.08	2	335	0.37	4	792	0.88	15	10735	11.94	0	0	0	7	1114	1.24	1
SHCRBa_093_A03	62	61736	44.19	0	0	0	0	0	0	4	1515	1.08	0	0	0	2	1395	1	2	120	0.09	58	60221	43.11	16	19654	14.07	37	39851	28.53	34	8425	6.03	4	239	0.17	6	1037	0.74	9	4583	3.28	5	692	0.5	7	1412	1.01	0
SHCRBa_093_N12	49	57716	52.09	0	0	0	0	0	0	2	1021	0.92	0	0	0	1	596	0.54	1	425	0.38	47	56695	51.17	11	12212	11.02	36	44483	40.15	27	4148	3.74	1	95	0.09	5	665	0.6	5	566	0.51	1	163	0.15	9	1447	1.31	2
SHCRBa_094_E17	110	126238	52.51	1	106	0.04	0	0	0	15	5855	2.44	0	0	0	4	2887	1.2	11	2968	1.23	94	120277	50.03	18	29753	12.38	74	90019	37.44	32	9818	4.08	6	1233	0.51	3	626	0.26	5	2319	0.96	7	3535	1.47	5	932	0.39	3
SHCRBa_095_E16	44	83170	52.78	0	0	0	0	0	0	5	1105	0.7	0	0	0	3	953	0.6	2	152	0.1	39	82065	52.08	11	28207	17.9	28	53858	34.18	40	7620	4.84	3	434	0.28	4	818	0.52	6	804	0.51	3	1131	0.72	14	2428	1.54	0
SHCRBa_097_O14	40	58744	43.65	0	0	0	0	0	0	1	596	0.44	0	0	0	0	0	0	1	596	0.44	39	58148	43.21	10	31970	23.76	29	26178	19.45	36	10928	8.12	4	598	0.44	2	512	0.38	1	169	0.13	16	6389	4.75	10	2764	2.05	3
SHCRBa_098_E22	19	32243	36.36	0	0	0	0	0	0	1	2366	2.67	0	0	0	1	2366	2.67	0	0	0	18	29877	33.69	5	7871	8.88	13	22006	24.81	17	2318	2.61	1	70	0.08	6	731	0.82	1	13	0.01	1	208	0.23	6	1134	1.28	2
SHCRBa_098_M18	17	34621	30.98	0	0	0	0	0	0	5	5207	4.66	0	0	0	0	0	0	5	5207	4.66	12	29414	26.32	8	22277	19.93	4	7137	6.39	72	17654	15.8	7	650	0.58	4	682	0.61	5	1131	1.01	11	6526	5.84	18	4545	4.07	2
SHCRBa_101_B12	21	17326	14.13	0	0	0	0	0	0	8	1604	1.31	0	0	0	0	0	0	8	1604	1.31	13	15722	12.82	2	5179	4.22	10	10478	8.55	80	18822	15.35	6	1172	0.96	13	4874	3.98	12	3642	2.97	5	743	0.61	21	4090	3.34	1
SHCRBa_102_M12	47	55482	40.83	1	101	0.07	0	0	0	10	4240	3.12	0	0	0	1	1106	0.81	9	3134	2.31	36	51141	37.63	24	34176	25.15	12	16965	12.48	48	16538	12.17	1	36	0.03	8	1215	0.89	7	1210	0.89	13	11031	8.12	9	1471	1.08	2
SHCRBa_102_P01	25	40535	33.14	0	0	0	0	0	0	4	419	0.34	0	0	0	0	0	0	4	419	0.34	21	40116	32.8	8	25956	21.22	13	14160	11.58	46	7555	6.18	6	1407	1.15	3	709	0.58	12	1278	1.04	0	0	0	15	2832	2.32	2
SHCRBa_103_C06	40	60602	42.05	1	109	0.08	0	0	0	8	1670	1.16	0	0	0	4	865	0.6	4	805	0.56	31	58823	40.81	12	22833	15.84	19	35990	24.97	32	8268	5.74	5	650	0.45	10	1218	0.85	4	364	0.25	6	4998	3.47	4	674	0.47	1
SHCRBa_104_G22	32	28806	28.86	1	195	0.2	0	0	0	6	6133	6.15	0	0	0	0	0	0	6	6133	6.15	25	22478	22.52	4	11237	11.26	20	11076	11.1	33	13762	13.79	5	1205	1.21	4	631	0.63	2	102	0.1	14	10414	10.43	3	584	0.59	4
SHCRBa_107_F16	34	29205	25.63	1	75	0.07	0	0	0	6	1303	1.14	0	0	0	3	888	0.78	3	415	0.36	27	27827	24.42	7	12776	11.21	20	15051	13.21	44	9138	8.02	4	822	0.72	6	1081	0.95	6	884	0.78	7	1171	1.03	11	2978	2.61	1
SHCRBa_107_M24	25	7518	7.12	1	27	0.03	0	0	0	7	917	0.87	0	0	0	0	0	0	7	917	0.87	17	6574	6.23	11	6036	5.72	6	538	0.51	54	17953	17.01	6	861	0.82	12	2236	2.12	11	899	0.85	6	9112	8.63	10	2476	2.35	2
SHCRBa_107_N16	26	43846	50	0	0	0	0	0	0	2	106	0.12	0	0	0	0	0	0	2	106	0.12	24	43740	49.88	19	38364	43.75	5	5376	6.13	34	5327	6.07	3	426	0.49	17	2643	3.01	1	7	0.01	0	0	0	8	1506	1.72	0
SHCRBa_108_C04	38	35590	34.99	0	0	0	0	0	0	5	1515	1.49	0	0	0	3	1395	1.37	2	120	0.12	33	34075	33.5	12	8589	8.44	20	25464	25.03	34	8241	8.1	3	221	0.22	6	1001	0.98	13	4578	4.5	3	652	0.64	6	1326	1.3	0
SHCRBa_109_M04	28	55014	40.86	0	0	0	0	0	0	4	7821	5.81	0	0	0	1	207	0.15	3	7614	5.66	24	47193	35.05	18	37654	27.97	6	9539	7.08	44	7962	5.91	2	248	0.18	7	1118	0.83	12	1473	1.09	2	500	0.37	9	1467	1.09	3
SHCRBa_115_D03	25	46977	48.9	0	0	0	0	0	0	1	493	0.51	0	0	0	0	0	0	1	493	0.51	24	46484	48.39	10	23648	24.62	14	22836	23.77	15	6024	6.27	2	615	0.64	2	148	0.15	7	4425	4.61	0	0	0	3	615	0.64	4
SHCRBa_115_J16*	38	36667	27.58	0	0	0	0	0	0	8	5460	4.11	0	0	0	4	3879	2.92	4	1581	1.19	30	31207	23.47	16	23547	17.71	14	7660	5.76	44	10736	8.08	7	1761	1.32	11	1382	1.04	5	1003	0.75	8	4130	3.11	8	1673	1.26	5
SHCRBa_116_M17	39	29143	32.85	2	16	0.02	0	0	0	8	1705	1.92	0	0	0	2	666	0.75	6	1039	1.17	29	27422	30.91	18	13137	14.81	11	14285	16.1	28	4215	4.75	3	416	0.47	3	420	0.47	5	405	0.46	4	829	0.93	10	1801	2.03	2
SHCRBa_117_K09	43	59088	37.16	0	0	0	0	0	0	7	1517	0.95	0	0	0	0	0	0	7	1517	0.95	36	57571	36.2	4	9513	5.98	31	47993	30.18	56	11668	7.34	6	1023	0.64	5	1005	0.63	12	3851	2.42	2	181	0.11	18	3131	1.97	1
SHCRBa_119_B13	10	11273	7.91	0	0	0	0	0	0	8	1203	0.84	0	0	0	0	0	0	8	1203	0.84	2	10070	7.07	1	10012	7.03	1	58	0.04	39	8164	5.73	6	624	0.44	3	588	0.41	7	917	0.64	5	1003	0.7	12	3914	2.75	2
SHCRBa_119_J13	29	48533	31.17	1	165	0.11	0	0	0	9	4160	2.67	0	0	0	1	97	0.06	8	4063	2.61	19	44208	28.39	12	40039	25.71	7	4169	2.68	54	8929	5.73	7	1295	0.83	3	468	0.3	5	247	0.16	7	1062	0.68	17	3572	2.29	1
SHCRBa_120_L03	26	41432	32.1	1	73	0.06	0	0	0	5	4335	3.36	0	0	0	1	1142	0.88	4	3193	2.47	20	37024	28.69	15	35685	27.65	5	1339	1.04	52	7931	6.14	6	757	0.59	11	1736	1.35	5	156	0.12	3	538	0.42	18	2830	2.19	7
SHCRBa_121_A07	36	35480	30	0	0	0	0	0	0	2	387	0.33	0	0	0	0	0	0	2	387	0.33	34	35093	29.68	9	16572	14.01	25	18521	15.66	40	6923	5.85	1	110	0.09	7	1249	1.06	12	2073	1.75	2	205	0.17	11	1845	1.56	3
SHCRBa_121_B20	25	23389	21.35	0	0	0	0	0	0	6	968	0.88	0	0	0	1	338	0.31	3	180	0.16	19	22421	20.46	9	15792	14.41	10	6629	6.05	44	8621	7.87	2	652	0.6	5	1030	0.94	7	1095	1	11	1484	1.35	11	2984	2.72	3
SHCRBa_121_P14	34	38304	28.48	1	251	0.19	0	0	0	4	2269	1.69	0	0	0	1	1909	1.42	3	360	0.27	29	35784	26.6	13	15200	11.3	16	20584	15.3	60	10961	8.15	5	776	0.58	7	1037	0.77	9	2040	1.52	4	709	0.53	18	3327	2.47	0
SHCRBa_122_L13	18	27893	51.2	0	0	0	0	0	0	0	0	0	0	0	0	0	0	0	0	0	0	18	27893	51.2	10	23381	42.92	8	4512	8.28	24	4967	9.12	6	989	1.82	5	1030	1.89	8	1831	3.36	2	674	1.24	3	443	0.81	0
SHCRBa_124_F07	51	79174	53.03	0	0	0	0	0	0	4	3677	2.46	0	0	0	2	3268	2.19	2	409	0.27	47	75497	50.57	15	22750	15.24	32	52747	35.33	24	7306	4.89	5	1096	0.73	5	1150	0.77	2	231	0.15	5	3718	2.49	4	627	0.42	1
SHCRBa_127_L16	39	65128	46.89	0	0	0	0	0	0	7	2481	1.79	0	0	0	3	2113	1.52	4	368	0.26	32	62647	45.11	16	32496	23.4	16	30151	21.71	23	3463	2.49	3	402	0.29	4	573	0.41	7	1005	0.72	4	554	0.4	5	929	0.67	3
SHCRBa_127_N06	39	61275	42.34	0	0	0	0	0	0	10	4274	2.95	0	0	0	1	56	0.04	9	4218	2.91	29	57001	39.39	6	12270	8.48	23	44731	30.91	52	17706	12.24	5	1488	1.03	9	1447	1	11	9444	6.53	5	1420	0.98	12	1884	1.3	2
SHCRBa_130_G08	47	50742	52.48	0	0	0	0	0	0	1	70	0.07	0	0	0	0	0	0	1	70	0.07	46	50672	52.41	14	25981	26.87	32	24691	25.54	18	3516	3.64	1	273	0.28	5	929	0.96	3	436	0.45	2	656	0.68	4	672	0.7	0
SHCRBa_130_J24	27	30909	21.86	0	0	0	0	0	0	8	1611	1.14	0	0	0	0	0	0	8	1611	1.14	19	29298	20.72	5	14367	10.16	13	14866	10.51	81	19118	13.52	7	1422	1.01	11	4992	3.53	10	3519	2.49	5	669	0.47	25	3769	2.66	2
SHCRBa_133_K20	20	18473	18.73	0	0	0	0	0	0	4	2332	2.37	0	0	0	1	1860	1.89	3	472	0.48	16	16141	16.37	3	871	0.88	10	14507	14.71	40	13295	13.48	8	5463	5.54	4	564	0.57	7	1977	2.01	2	1896	1.92	8	1655	1.68	4
SHCRBa_134_H07	30	32643	33.37	0	0	0	0	0	0	6	1971	2.02	0	0	0	2	240	0.25	4	1731	1.77	24	30672	31.36	8	15993	16.35	15	14426	14.75	40	5975	6.11	3	169	0.17	11	1832	1.87	6	960	0.98	3	364	0.37	11	1613	1.65	0
SHCRBa_134_J05	24	65087	43.45	0	0	0	0	0	0	3	704	0.47	0	0	0	0	0	0	3	704	0.47	21	64383	42.98	12	38421	25.65	9	25962	17.33	50	17939	11.98	7	1333	0.89	7	1559	1.04	6	467	0.31	12	11082	7.4	8	1635	1.09	2
SHCRBa_135_C14	24	19675	25.54	0	0	0	0	0	0	5	1166	1.51	0	0	0	0	0	0	5	1166	1.51	19	18509	24.03	6	5997	7.79	11	12383	16.08	34	7422	9.64	0	0	0	0	0	0	13	4895	6.36	10	638	0.83	4	697	0.9	1
SHCRBa_137_O14	50	44478	31.87	1	64	0.05	0	0	0	8	6499	4.66	0	0	0	0	0	0	8	6499	4.66	41	37915	27.17	12	8013	5.74	29	29902	21.43	68	12076	8.65	4	2355	1.69	9	1377	0.99	15	1676	1.2	8	1702	1.22	18	3260	2.34	1
SHCRBa_140_J14	24	31897	31.16	0	0	0	0	0	0	4	718	0.7	0	0	0	1	53	0.05	3	665	0.65	20	31179	30.45	14	21351	20.85	6	9828	9.6	33	5713	5.58	3	402	0.39	8	1714	1.67	5	516	0.5	5	1167	1.14	7	1012	0.99	0
SHCRBa_142_B14	56	51284	25.7	1	68	0.03	0	0	0	12	2560	1.28	0	0	0	0	0	0	12	2560	1.28	43	48656	24.38	9	9843	4.93	33	38748	19.42	92	17332	8.69	10	1682	0.84	12	2130	1.07	16	3982	2	3	262	0.13	31	5601	2.81	1
SHCRBa_144_K17	30	35129	22.5	0	0	0	0	0	0	5	1535	0.98	0	0	0	2	369	0.24	3	1166	0.75	25	33594	21.51	13	12364	7.92	12	21230	13.6	90	23018	14.74	9	1519	0.97	19	3441	2.2	29	12197	7.81	4	475	0.3	17	2905	1.86	0
SHCRBa_145_F07	54	98417	74.37	0	0	0	0	0	0	2	4857	3.67	0	0	0	0	0	0	2	4857	3.67	52	93560	70.7	5	14644	11.07	47	78916	59.64	3	607	0.46	0	0	0	0	0	0	2	354	0.27	0	0	0	0	0	0	0
SHCRBa_145_O03	73	75566	48.04	0	0	0	0	0	0	4	1515	0.96	0	0	0	2	1395	0.89	2	120	0.08	69	74051	47.07	16	11180	7.11	48	62155	39.51	33	8300	5.28	4	239	0.15	6	1031	0.66	10	4602	2.93	4	652	0.41	7	1412	0.9	0
SHCRBa_145_O09	27	31649	25.95	1	154	0.13	0	0	0	2	192	0.16	0	0	0	0	0	0	2	192	0.16	24	31303	25.67	8	6430	5.27	16	24873	20.4	34	13390	10.98	9	4493	3.68	3	242	0.2	4	1150	0.94	12	6478	5.31	4	552	0.45	3
SHCRBa_146_G08	34	29836	22.77	0	0	0	0	0	0	5	7704	5.88	0	0	0	0	0	0	5	7704	5.88	29	22132	16.89	13	13481	10.29	15	8596	6.56	56	17494	13.35	7	1341	1.02	6	1066	0.81	24	10697	8.16	9	2558	1.95	3	567	0.43	3
SHCRBa_149_E16	68	59632	36.16	0	0	0	0	0	0	6	1657	1	0	0	0	4	1552	0.94	2	105	0.06	62	57975	35.16	24	22365	13.56	34	34957	21.2	51	9910	6.01	2	316	0.19	10	1758	1.07	16	4492	2.72	5	639	0.39	10	1796	1.09	0
SHCRBa_149_L06	20	29453	22.65	2	436	0.34	0	0	0	4	3191	2.45	0	0	0	0	0	0	4	3191	2.45	14	25826	19.86	4	9915	7.63	10	15911	12.24	62	23730	18.25	9	1572	1.21	7	1325	1.02	23	16747	12.88	7	653	0.5	7	1460	1.12	4
SHCRBa_149_L20	26	36153	34.32	0	0	0	0	0	0	9	5162	4.9	0	0	0	0	0	0	9	5162	4.9	17	30991	29.42	8	13695	13	9	17296	16.42	55	8456	8.03	4	432	0.41	8	1199	1.14	10	1481	1.41	13	1844	1.75	11	1853	1.76	3
SHCRBa_150_P15	77	90429	74.93	0	0	0	0	0	0	1	80	0.07	0	0	0	0	0	0	1	80	0.07	76	90349	74.86	6	18831	15.6	70	71518	59.26	7	3280	2.72	3	248	0.21	0	0	0	2	2695	2.23	1	108	0.09	1	229	0.19	0
SHCRBa_151_D24	27	28575	29.83	1	191	0.2	0	0	0	4	1708	1.78	0	0	0	0	0	0	4	1708	1.78	22	26676	27.85	14	21971	22.94	8	4705	4.91	47	9819	10.25	6	1047	1.09	8	1372	1.43	10	1850	1.93	8	3172	3.31	8	1248	1.3	9
SHCRBa_152_D05	31	63479	36.73	1	170	0.1	0	0	0	3	1899	1.1	0	0	0	0	0	0	3	1899	1.1	27	61410	35.53	16	38098	22.04	11	23312	13.49	96	27150	15.71	7	3293	1.91	5	1113	0.64	28	13506	7.81	5	767	0.44	23	4653	2.69	2
SHCRBa_154_P17	29	47785	53.1	0	0	0	0	0	0	1	599	0.67	0	0	0	1	599	0.67	0	0	0	28	47186	52.43	14	25979	28.87	14	21207	23.57	25	5270	5.86	1	99	0.11	5	826	0.92	9	2421	2.69	1	30	0.03	6	1346	1.5	1
SHCRBa_158_P20	28	42364	40.25	0	0	0	0	0	0	3	1248	1.19	0	0	0	1	241	0.23	2	1007	0.96	25	41116	39.07	6	15486	14.71	16	24880	23.64	44	11068	10.52	4	2390	2.27	2	327	0.31	8	887	0.84	1	66	0.06	15	3115	2.96	6
SHCRBa_159_E04	22	41464	27.18	0	0	0	1	67	0.04	5	1141	0.75	0	0	0	0	0	0	4	1074	0.7	17	40323	26.43	8	21651	14.19	9	18672	12.24	96	34360	22.52	13	3509	2.3	5	553	0.36	37	23801	15.6	10	1819	1.19	19	3008	1.97	0
SHCRBa_159_H10	19	38424	35.32	0	0	0	0	0	0	3	3808	3.5	0	0	0	1	38	0.03	2	3770	3.47	16	34616	31.82	8	16641	15.3	7	17938	16.49	34	17621	16.2	10	1741	1.6	2	286	0.26	11	13435	12.35	4	635	0.58	4	545	0.5	1
SHCRBa_159_J23	68	97807	49.83	0	0	0	0	0	0	13	9668	4.93	0	0	0	0	0	0	13	9668	4.93	55	88139	44.91	34	52883	26.94	21	35256	17.96	46	7934	4.04	5	377	0.19	17	2826	1.44	1	49	0.02	4	1195	0.61	10	1996	1.02	3
SHCRBa_159_M03	51	35814	25.46	0	0	0	0	0	0	11	7056	5.02	0	0	0	1	1631	1.16	10	5425	3.86	40	28758	20.44	16	19850	14.11	22	8431	5.99	49	13807	9.81	3	637	0.45	7	1151	0.82	20	8926	6.34	12	2120	1.51	5	510	0.36	9
SHCRBa_160_F01	27	15372	16.46	0	0	0	0	0	0	5	1983	2.12	0	0	0	2	610	0.65	3	1373	1.47	22	13389	14.34	4	3825	4.1	14	8739	9.36	56	12548	13.44	5	2999	3.21	5	1255	1.34	9	575	0.62	21	4720	5.05	8	1281	1.37	2
SHCRBa_160_F12	26	31987	35.66	0	0	0	0	0	0	6	3387	3.78	0	0	0	2	3123	3.48	4	264	0.29	20	28600	31.88	6	15036	16.76	14	13564	15.12	42	7682	8.56	6	1758	1.96	2	497	0.55	4	171	0.19	7	1314	1.46	13	2098	2.34	0
SHCRBa_160_O06	34	43710	42.76	1	93	0.09	0	0	0	11	4665	4.56	0	0	0	2	583	0.57	9	4082	3.99	22	38952	38.11	2	1272	1.24	20	37680	36.86	24	9816	9.6	1	540	0.53	2	303	0.3	7	6614	6.47	1	122	0.12	8	1528	1.49	4
SHCRBa_161_F21	39	51815	44.29	1	113	0.1	0	0	0	3	2113	1.81	0	0	0	2	1621	1.39	1	492	0.42	35	49589	42.39	11	22438	19.18	20	26351	22.52	27	4879	4.17	7	1092	0.93	7	1040	0.89	2	574	0.49	4	433	0.37	5	1334	1.14	0
SHCRBa_161_O13	40	20412	21.3	0	0	0	0	0	0	3	641	0.67	0	0	0	1	360	0.38	2	281	0.29	37	19771	20.63	7	7278	7.6	30	12493	13.04	29	8710	9.09	8	2288	2.39	2	296	0.31	5	1264	1.32	6	2827	2.95	3	827	0.86	4
SHCRBa_162_H04	28	16489	14.97	0	0	0	0	0	0	11	7299	6.63	0	0	0	0	0	0	11	7299	6.63	17	9190	8.34	8	3826	3.47	8	5324	4.83	74	12255	11.13	5	819	0.74	7	1160	1.05	14	1834	1.67	17	3403	3.09	11	2288	2.08	4
SHCRBa_162_N24	4	11913	96.44	0	0	0	0	0	0	0	0	0	0	0	0	0	0	0	0	0	0	4	11913	96.44	0	0	0	4	11913	96.44	0	0	0	0	0	0	0	0	0	0	0	0	0	0	0	0	0	0	0
SHCRBa_163_G19	41	42718	42.18	0	0	0	0	0	0	7	1212	1.2	0	0	0	0	0	0	7	1212	1.2	34	41506	40.98	12	14202	14.02	22	27304	26.96	33	9737	9.61	1	1394	1.38	7	2567	2.53	2	713	0.7	5	911	0.9	6	1114	1.1	0
SHCRBa_165_F05	48	49340	38.86	0	0	0	0	0	0	4	6683	5.26	0	0	0	0	0	0	4	6683	5.26	44	42657	33.6	5	2230	1.76	39	40427	31.84	26	7962	6.27	6	1904	1.5	5	806	0.63	4	1261	0.99	3	2072	1.63	5	1086	0.86	1
SHCRBa_165_I15	32	42814	31.41	0	0	0	0	0	0	5	1220	0.9	0	0	0	2	409	0.3	3	811	0.6	27	41594	30.52	12	20636	15.14	15	20958	15.38	51	8547	6.27	4	766	0.56	8	1344	0.99	13	1354	0.99	1	551	0.4	19	3401	2.5	3
SHCRBa_166_F02	32	45307	32.14	0	0	0	0	0	0	8	2518	1.79	0	0	0	2	1484	1.05	6	1034	0.73	24	42789	30.35	7	4011	2.85	17	38778	27.51	68	13686	9.71	9	1397	0.99	6	893	0.63	10	1278	0.91	1	2457	1.74	26	4305	3.05	1
SHCRBa_167_G07	40	33673	30.65	0	0	0	0	0	0	8	3097	2.82	0	0	0	2	1558	1.42	6	1539	1.4	32	30576	27.83	9	23954	21.81	22	6467	5.89	51	11077	10.08	10	2625	2.39	5	802	0.73	12	3296	3	8	1479	1.35	5	782	0.71	1
SHCRBa_168_J15	26	23200	16.82	0	0	0	0	0	0	5	2610	1.89	0	0	0	0	0	0	5	2610	1.89	21	20590	14.93	16	17220	12.48	5	3370	2.44	49	10270	7.44	2	217	0.16	11	1928	1.4	3	420	0.3	16	4206	3.05	10	2004	1.45	4
SHCRBa_168_M03	53	98555	74.47	0	0	0	0	0	0	2	4859	3.67	0	0	0	0	0	0	2	4859	3.67	51	93696	70.8	3	14877	11.24	48	78819	59.56	3	607	0.46	0	0	0	0	0	0	2	354	0.27	0	0	0	0	0	0	0
SHCRBa_170_C07	44	53558	34.88	0	0	0	0	0	0	6	2712	1.77	0	0	0	1	407	0.27	5	2305	1.5	38	50846	33.12	12	27185	17.71	26	23661	15.41	41	7579	4.94	8	2029	1.32	4	706	0.46	9	1338	0.87	1	197	0.13	11	2112	1.38	12
SHCRBa_170_F15	31	34693	27.81	1	42	0.03	0	0	0	8	3925	3.15	0	0	0	3	2791	2.24	5	1134	0.91	22	30726	24.63	13	20345	16.31	9	10381	8.32	38	7707	6.18	2	281	0.23	8	1293	1.04	4	227	0.18	3	2020	1.62	4	671	0.54	10
SHCRBa_170_G03	45	77117	30.72	0	0	0	0	0	0	8	1040	0.41	0	0	0	0	0	0	8	1040	0.41	37	76077	30.3	15	46529	18.53	22	29548	11.77	113	18512	7.37	14	3110	1.24	8	1368	0.54	23	2529	1.01	21	3570	1.42	19	3804	1.52	3
SHCRBa_172_F05	39	27511	26.32	0	0	0	0	0	0	7	4403	4.21	0	0	0	0	0	0	7	4403	4.21	32	23108	22.11	11	14595	13.96	20	8252	7.9	32	7563	7.24	2	572	0.55	5	894	0.86	15	4822	4.61	5	432	0.41	3	380	0.36	3
SHCRBa_172_K24	24	38966	30.89	0	0	0	0	0	0	3	677	0.54	0	0	0	0	0	0	3	677	0.54	21	38289	30.35	12	24817	19.67	9	13472	10.68	68	10505	8.33	6	1298	1.03	14	1574	1.25	9	1103	0.87	2	256	0.2	19	3405	2.7	3
SHCRBa_172_L15	45	57965	52.15	0	0	0	0	0	0	2	2200	1.98	0	0	0	1	1775	1.6	1	425	0.38	43	55765	50.17	13	19203	17.28	30	36562	32.9	28	4106	3.69	1	95	0.09	5	668	0.6	6	525	0.47	1	163	0.15	9	1445	1.3	1
SHCRBa_176_L06	58	34099	28.18	0	0	0	0	0	0	3	641	0.53	0	0	0	1	360	0.3	2	281	0.23	55	33458	27.65	12	8079	6.68	43	25379	20.98	36	9737	8.05	8	2481	2.05	3	475	0.39	5	1264	1.04	6	2883	2.38	6	986	0.81	6
SHCRBa_179_G22	54	38778	25.63	0	0	0	0	0	0	5	3061	2.02	0	0	0	2	1164	0.77	3	1897	1.25	49	35717	23.61	10	7739	5.12	36	27218	17.99	53	21768	14.39	7	1541	1.02	6	856	0.57	15	11263	7.44	7	2136	1.41	11	2273	1.5	1
SHCRBa_181_K17	25	15822	16.13	0	0	0	0	0	0	3	1900	1.94	0	0	0	1	57	0.06	2	1843	1.88	22	13922	14.19	7	6456	6.58	12	6706	6.84	48	11102	11.32	8	1739	1.77	6	853	0.87	8	568	0.58	8	2169	2.21	10	2028	2.07	0
SHCRBa_184_K13	8	11487	18.34	0	0	0	0	0	0	2	894	1.43	0	0	0	0	0	0	2	894	1.43	6	10593	16.91	3	5860	9.36	3	4733	7.56	29	7502	11.98	1	1366	2.18	2	404	0.65	6	425	0.68	2	137	0.22	13	2794	4.46	2
SHCRBa_185_C01	30	38377	30.05	0	0	0	0	0	0	3	357	0.28	0	0	0	1	218	0.17	1	63	0.05	27	38020	29.77	16	21530	16.86	11	16490	12.91	37	5188	4.06	4	527	0.41	6	1157	0.91	12	1436	1.12	4	486	0.38	5	821	0.64	5
SHCRBa_185_O22	20	32265	26.86	1	73	0.06	0	0	0	4	375	0.31	0	0	0	0	0	0	4	375	0.31	15	31817	26.49	0	0	0	15	31817	26.49	55	17471	14.54	7	4853	4.04	6	1178	0.98	5	535	0.45	6	5160	4.3	15	2165	1.8	2
SHCRBa_186_P21	23	55440	50.22	0	0	0	0	0	0	2	601	0.54	0	0	0	0	0	0	2	601	0.54	21	54839	49.68	11	28290	25.63	10	26549	24.05	26	7866	7.13	2	228	0.21	5	710	0.64	11	5585	5.06	2	345	0.31	5	924	0.84	0
SHCRBa_189_K21	32	29778	26.51	1	8	0.01	0	0	0	7	3713	3.31	0	0	0	3	2806	2.5	4	907	0.81	24	26057	23.19	11	16532	14.72	13	9525	8.48	34	6650	5.92	3	287	0.26	7	1039	0.92	4	211	0.19	3	2045	1.82	3	717	0.64	10
SHCRBa_190_D01	13	7410	7.04	0	0	0	0	0	0	6	947	0.9	0	0	0	0	0	0	6	947	0.9	7	6463	6.14	2	1691	1.61	5	4772	4.54	34	4776	4.54	3	210	0.2	4	502	0.48	5	308	0.29	2	134	0.13	8	850	0.81	9
SHCRBa_190_D16	29	51800	60.46	0	0	0	0	0	0	0	0	0	0	0	0	0	0	0	0	0	0	29	51800	60.46	7	7184	8.38	22	44616	52.07	21	3383	3.95	2	157	0.18	1	250	0.29	9	1915	2.24	4	626	0.73	2	146	0.17	0
SHCRBa_191_L10	19	29051	38.8	0	0	0	0	0	0	0	0	0	0	0	0	0	0	0	0	0	0	19	29051	38.8	4	3003	4.01	15	26048	34.79	18	3595	4.8	1	171	0.23	2	338	0.45	1	213	0.28	1	971	1.3	8	1263	1.69	0
SHCRBa_195_P13	44	56245	49.37	0	0	0	0	0	0	8	10940	9.6	0	0	0	0	0	0	8	10940	9.6	36	45305	39.76	10	13370	11.73	26	31935	28.03	17	3140	2.76	3	747	0.66	1	191	0.17	7	1482	1.3	0	0	0	3	421	0.37	2
SHCRBa_196_O13	27	39309	30.94	0	0	0	0	0	0	9	2006	1.58	0	0	0	1	479	0.38	8	1527	1.2	18	37303	29.36	4	9540	7.51	13	27698	21.8	52	10362	8.16	7	1289	1.01	6	1105	0.87	11	3469	2.73	4	410	0.32	11	1887	1.49	0
SHCRBa_198_K24	25	38394	40.15	0	0	0	0	0	0	3	1034	1.08	0	0	0	1	929	0.97	2	105	0.11	22	37360	39.07	10	12447	13.02	11	24782	25.91	43	10274	10.74	6	1380	1.44	13	2229	2.33	5	1669	1.75	10	4352	4.55	2	72	0.08	3
SHCRBa_198_P02	37	52735	44.56	0	0	0	0	0	0	10	5658	4.78	0	0	0	1	666	0.56	9	4992	4.22	27	47077	39.78	8	30389	25.68	15	15695	13.26	22	3973	3.36	2	438	0.37	1	146	0.12	5	724	0.61	5	880	0.74	7	1321	1.12	1
SHCRBa_201_A23	54	52722	39.49	0	0	0	0	0	0	3	649	0.49	0	0	0	0	0	0	3	649	0.49	51	52073	39.01	22	31161	23.34	29	20912	15.67	43	14122	10.58	2	714	0.53	3	553	0.41	4	531	0.4	12	8095	6.06	14	2853	2.14	2
SHCRBa_201_D09	40	41262	30.06	0	0	0	0	0	0	8	1660	1.21	0	0	0	0	0	0	8	1660	1.21	32	39602	28.85	5	7508	5.47	26	32029	23.33	57	11032	8.04	6	994	0.72	5	1006	0.73	10	3341	2.43	3	232	0.17	19	3305	2.41	0
SHCRBa_201_F17	51	66647	51.37	0	0	0	0	0	0	0	0	0	0	0	0	0	0	0	0	0	0	51	66647	51.37	13	11879	9.16	38	54768	42.21	51	14379	11.08	7	1447	1.12	1	129	0.1	14	7789	6	2	369	0.28	16	2686	2.07	0
SHCRBa_201_O14	35	65323	58.98	0	0	0	0	0	0	1	39	0.04	0	0	0	0	0	0	1	39	0.04	34	65284	58.95	6	13702	12.37	28	51582	46.58	29	4744	4.28	4	618	0.56	1	147	0.13	8	823	0.74	5	1242	1.12	4	663	0.6	2
SHCRBa_203_M04	20	36257	33.09	0	0	0	0	0	0	7	3977	3.63	0	0	0	0	0	0	7	3977	3.63	13	32280	29.46	6	27478	25.07	7	4802	4.38	24	4720	4.31	3	651	0.59	4	399	0.36	6	1532	1.4	4	729	0.67	1	240	0.22	3
SHCRBa_203_M05	43	54095	40.36	0	0	0	0	0	0	4	1203	0.9	0	0	0	0	0	0	4	1203	0.9	39	52892	39.46	11	22921	17.1	28	29971	22.36	53	14409	10.75	5	2208	1.65	5	522	0.39	20	7009	5.23	3	460	0.34	6	1240	0.93	10
SHCRBa_211_I07	45	55205	51.44	0	0	0	0	0	0	2	3695	3.44	0	0	0	0	0	0	2	3695	3.44	43	51510	48	12	18504	17.24	31	33006	30.76	21	16981	15.82	0	0	0	2	405	0.38	16	16127	15.03	1	101	0.09	1	158	0.15	1
SHCRBa_216_L10	52	57582	44.53	0	0	0	0	0	0	3	459	0.35	0	0	0	0	0	0	3	459	0.35	49	57123	44.18	13	5381	4.16	36	51742	40.01	43	14158	10.95	1	64	0.05	1	149	0.12	31	12358	9.56	7	858	0.66	0	0	0	1
SHCRBa_217_A17	39	69455	61.01	0	0	0	0	0	0	6	4661	4.09	0	0	0	3	1879	1.65	3	2782	2.44	33	64794	56.91	14	27901	24.51	19	36893	32.4	23	4031	3.54	6	1473	1.29	4	578	0.51	6	346	0.3	2	817	0.72	2	438	0.38	1
SHCRBa_217_F09	31	41578	41.59	0	0	0	0	0	0	9	6123	6.12	0	0	0	0	0	0	9	6123	6.12	22	35455	35.46	10	22643	22.65	12	12812	12.82	29	14018	14.02	1	78	0.08	4	859	0.86	16	12334	12.34	3	210	0.21	1	30	0.03	0
SHCRBa_218_D02	40	51819	34.9	1	43	0.03	0	0	0	7	1299	0.87	0	0	0	1	702	0.47	6	597	0.4	32	50477	34	5	9819	6.61	27	40658	27.38	34	8461	5.7	4	970	0.65	5	873	0.59	5	1284	0.86	8	3742	2.52	11	1573	1.06	6
SHCRBa_218_D04	28	22013	20.33	0	0	0	0	0	0	5	1808	1.67	0	0	0	0	0	0	5	1808	1.67	23	20205	18.66	8	7565	6.99	15	12640	11.68	73	11855	10.95	8	1595	1.47	13	1787	1.65	9	628	0.58	8	953	0.88	13	2846	2.63	2
SHCRBa_220_D19	15	30138	24.16	0	0	0	0	0	0	2	127	0.1	0	0	0	0	0	0	2	127	0.1	13	30011	24.06	8	16724	13.41	5	13287	10.65	62	16115	12.92	6	960	0.77	13	2358	1.89	28	9589	7.69	4	489	0.39	5	876	0.7	2
SHCRBa_220_E01	62	51454	68.87	0	0	0	0	0	0	0	0	0	0	0	0	0	0	0	0	0	0	62	51454	68.87	3	1121	1.5	59	50333	67.37	3	328	0.44	2	214	0.29	0	0	0	1	114	0.15	0	0	0	0	0	0	1
SHCRBa_220_F01	14	21755	23.27	0	0	0	0	0	0	4	5965	6.38	0	0	0	0	0	0	4	5965	6.38	10	15790	16.89	7	15268	16.33	3	522	0.56	40	17492	18.71	5	2622	2.8	5	1005	1.08	9	8327	8.91	5	558	0.6	6	1784	1.91	0
SHCRBa_222_J24	21	27055	28.64	0	0	0	0	0	0	3	339	0.36	0	0	0	0	0	0	3	339	0.36	18	26716	28.28	10	12243	12.96	8	14473	15.32	64	13988	14.81	7	994	1.05	6	1069	1.13	15	1947	2.06	2	2451	2.59	19	3855	4.08	1
SHCRBa_224_D04	25	16196	14.33	0	0	0	0	0	0	9	2415	2.14	0	0	0	0	0	0	9	2415	2.14	16	13781	12.19	1	1005	0.89	15	12776	11.3	62	16530	14.62	6	665	0.59	21	2750	2.43	20	11085	9.81	3	423	0.37	5	796	0.7	4
SHCRBa_224_E06	36	46109	34.56	0	0	0	0	0	0	4	2530	1.9	0	0	0	1	1854	1.39	3	676	0.51	32	43579	32.67	11	11543	8.65	21	32036	24.01	56	9363	7.02	9	2103	1.58	16	2117	1.59	7	467	0.35	0	0	0	17	3356	2.52	0
SHCRBa_225_M08	22	52881	58.78	0	0	0	0	0	0	0	0	0	0	0	0	0	0	0	0	0	0	22	52881	58.78	7	23403	26.01	15	29478	32.77	12	2517	2.8	2	869	0.97	0	0	0	3	532	0.59	0	0	0	2	350	0.39	4
SHCRBa_225_M19	36	33171	23.26	0	0	0	0	0	0	6	651	0.46	0	0	0	3	388	0.27	3	263	0.18	30	32520	22.8	9	13291	9.32	21	19229	13.48	65	13675	9.59	10	2085	1.46	10	1518	1.06	10	663	0.46	8	4666	3.27	13	2031	1.42	7
SHCRBa_227_O17	11	23072	26.21	0	0	0	0	0	0	1	72	0.08	0	0	0	0	0	0	1	72	0.08	10	23000	26.13	4	13819	15.7	6	9181	10.43	44	10214	11.6	3	3315	3.77	4	547	0.62	6	315	0.36	0	0	0	20	3791	4.31	0
SHCRBa_230_E04	32	43264	39.04	0	0	0	0	0	0	2	5249	4.74	0	0	0	0	0	0	2	5249	4.74	30	38015	34.3	10	16569	14.95	18	20769	18.74	26	5015	4.53	3	304	0.27	3	733	0.66	9	1888	1.7	3	1094	0.99	2	123	0.11	10
SHCRBa_230_N09	22	35735	23.23	0	0	0	0	0	0	3	563	0.37	0	0	0	1	482	0.31	2	81	0.05	19	35172	22.86	12	26002	16.9	7	9170	5.96	60	13363	8.69	5	1582	1.03	13	2551	1.66	6	259	0.17	12	2296	1.49	13	3297	2.14	5
SHCRBa_232_H22	30	33932	26.38	0	0	0	0	0	0	7	1604	1.25	0	0	0	0	0	0	7	1604	1.25	23	32328	25.13	4	14387	11.19	18	17876	13.9	52	11384	8.85	4	801	0.62	5	1001	0.78	9	3129	2.43	3	270	0.21	17	3224	2.51	1
SHCRBa_233_B18	27	34158	37.12	0	0	0	0	0	0	8	3130	3.4	0	0	0	1	37	0.04	7	3093	3.36	19	31028	33.72	12	29055	31.57	7	1973	2.14	16	2805	3.05	0	0	0	4	764	0.83	2	160	0.17	3	459	0.5	3	752	0.82	2
SHCRBa_235_G19	21	29359	26.28	0	0	0	0	0	0	3	558	0.5	0	0	0	0	0	0	3	558	0.5	18	28801	25.78	5	5003	4.48	13	23798	21.3	56	21201	18.98	0	0	0	4	2058	1.84	34	16700	14.95	6	782	0.7	4	381	0.34	4
SHCRBa_238_G09	34	59460	46.56	0	0	0	0	0	0	4	1017	0.8	0	0	0	0	0	0	4	1017	0.8	30	58443	45.76	18	45099	35.31	12	13344	10.45	42	13727	10.75	6	2693	2.11	1	107	0.08	10	7241	5.67	5	637	0.5	13	1473	1.15	1
SHCRBa_239_H20	23	17993	17.34	0	0	0	0	0	0	8	1573	1.52	0	0	0	0	0	0	8	1573	1.52	15	16420	15.82	3	5211	5.02	11	11144	10.74	58	11216	10.81	6	994	0.96	5	1005	0.97	13	3943	3.8	2	150	0.14	18	2969	2.86	1
SHCRBa_239_N21	35	60499	42.5	0	0	0	0	0	0	0	0	0	0	0	0	0	0	0	0	0	0	35	60499	42.5	8	10457	7.35	25	49536	34.8	0	0	0	0	0	0	0	0	0	0	0	0	0	0	0	0	0	0	0
SHCRBa_240_C21	33	59441	46.53	0	0	0	0	0	0	4	1016	0.8	0	0	0	0	0	0	4	1016	0.8	29	58425	45.73	18	45110	35.31	11	13315	10.42	41	13728	10.75	6	2693	2.11	1	107	0.08	10	7239	5.67	5	637	0.5	12	1435	1.12	0
SHCRBa_246_L12	39	63906	44.67	1	11	0.01	0	0	0	5	452	0.32	0	0	0	0	0	0	5	452	0.32	33	63443	44.34	3	11161	7.8	30	52282	36.54	25	6595	4.61	4	970	0.68	6	872	0.61	4	1075	0.75	5	2751	1.92	6	927	0.65	6
SHCRBa_249_C12	25	21940	21.46	0	0	0	0	0	0	10	1752	1.71	0	0	0	0	0	0	10	1752	1.71	15	20188	19.74	4	3430	3.35	11	16758	16.39	36	6688	6.54	1	46	0.04	1	235	0.23	6	352	0.34	4	408	0.4	12	2094	2.05	4
SHCRBa_250_D06	36	60369	41.69	0	0	0	1	56	0.04	11	10291	7.11	0	0	0	2	785	0.54	8	9450	6.53	25	50078	34.59	4	1844	1.27	21	48234	33.31	57	23791	16.43	10	5497	3.8	4	649	0.45	25	15054	10.4	7	775	0.54	7	1300	0.9	2
SHCRBa_250_M20	35	46616	33.32	0	0	0	0	0	0	7	5148	3.68	0	0	0	1	3362	2.4	6	1786	1.28	28	41468	29.64	5	5705	4.08	23	35763	25.56	49	24325	17.39	9	2666	1.91	7	1085	0.78	18	17839	12.75	1	224	0.16	5	1052	0.75	1
SHCRBa_251_A10	74	90699	62.81	0	0	0	0	0	0	1	56	0.04	0	0	0	0	0	0	1	56	0.04	73	90643	62.77	10	13621	9.43	61	75954	52.6	25	7107	4.92	9	1352	0.94	0	0	0	10	5214	3.61	3	89	0.06	1	76	0.05	1
SHCRBa_252_E12	40	35964	34.4	0	0	0	0	0	0	4	545	0.52	0	0	0	1	344	0.33	3	201	0.19	36	35419	33.88	8	14240	13.62	25	20429	19.54	19	4114	3.94	6	2056	1.97	4	573	0.55	4	768	0.73	0	0	0	3	498	0.48	2
SHCRBa_254_D06	33	54764	44.05	0	0	0	0	0	0	2	587	0.47	0	0	0	0	0	0	2	587	0.47	31	54177	43.57	20	40486	32.56	11	13691	11.01	50	9859	7.93	3	721	0.58	10	1492	1.2	8	2332	1.88	1	163	0.13	16	3023	2.43	1
SHCRBa_256_D11	55	34585	28.55	0	0	0	0	0	0	3	641	0.53	0	0	0	1	360	0.3	2	281	0.23	52	33944	28.02	12	8127	6.71	40	25817	21.32	41	9641	7.96	11	2692	2.22	3	475	0.39	6	1308	1.08	8	2855	2.36	6	1130	0.93	5
SHCRBa_257_A20	29	40421	35.25	0	0	0	0	0	0	7	6609	5.76	0	0	0	1	592	0.52	6	6017	5.25	22	33812	29.49	11	12230	10.67	11	21582	18.82	41	7058	6.16	6	1609	1.4	8	1076	0.94	2	263	0.23	4	477	0.42	10	1477	1.29	0
SHCRBa_258_F08	24	37209	40.87	0	0	0	1	44	0.05	1	44	0.05	0	0	0	0	0	0	0	0	0	23	37165	40.83	6	15174	16.67	17	21991	24.16	36	21161	23.25	2	49	0.05	3	480	0.53	20	18495	20.32	2	190	0.21	7	1583	1.74	0
SHCRBa_258_H24	72	112991	43.59	1	292	0.11	0	0	0	10	14044	5.42	0	0	0	1	62	0.02	9	13982	5.39	61	98655	38.06	29	63117	24.35	32	35538	13.71	55	17028	6.57	3	678	0.26	5	818	0.32	7	980	0.38	14	7558	2.92	15	3137	1.21	4
SHCRBa_258_I03	28	24285	20.84	2	372	0.32	0	0	0	12	4651	3.99	0	0	0	0	0	0	12	4651	3.99	14	19262	16.53	7	8477	7.27	7	10785	9.25	45	10509	9.02	6	812	0.7	8	1018	0.87	5	510	0.44	12	5753	4.94	2	264	0.23	2
SHCRBa_260_G14	22	20991	17.36	0	0	0	0	0	0	3	895	0.74	0	0	0	1	367	0.3	2	528	0.44	19	20096	16.62	5	3588	2.97	14	16508	13.65	72	21117	17.46	5	4382	3.62	11	1536	1.27	10	1132	0.94	19	9605	7.94	18	2944	2.43	0
SHCRBa_260_G18	34	44696	47.45	0	0	0	0	0	0	6	967	1.03	0	0	0	1	595	0.63	5	372	0.39	28	43729	46.43	19	30421	32.3	9	13308	14.13	18	5275	5.6	5	3281	3.48	1	199	0.21	1	92	0.1	3	597	0.63	6	865	0.92	3
SHCRBa_260_N14	24	44710	42.04	0	0	0	0	0	0	6	2033	1.91	0	0	0	3	1569	1.48	3	464	0.44	18	42677	40.13	5	18313	17.22	13	24364	22.91	86	18383	17.29	4	976	0.92	6	1209	1.14	9	766	0.72	12	5320	5	30	4991	4.69	0
SHCRBa_261_D02	79	69089	43.45	0	0	0	0	0	0	10	4996	3.14	0	0	0	2	808	0.51	8	4188	2.63	69	64093	40.31	11	18154	11.42	57	45788	28.8	20	4177	2.63	6	1703	1.07	7	1039	0.65	0	0	0	3	562	0.35	3	556	0.35	4
SHCRBa_261_H05	30	29881	26.67	0	0	0	0	0	0	2	233	0.21	0	0	0	0	0	0	2	233	0.21	28	29648	26.46	6	11680	10.43	22	17968	16.04	33	8801	7.86	5	4442	3.96	8	1201	1.07	6	700	0.62	4	891	0.8	6	1004	0.9	4
SHCRBa_261_M16	55	59844	41.47	0	0	0	0	0	0	2	2645	1.83	0	0	0	2	2645	1.83	0	0	0	53	57199	39.64	15	12919	8.95	38	44280	30.69	36	7723	5.35	8	1975	1.37	4	772	0.53	7	977	0.68	10	2798	1.94	3	398	0.28	3
SHCRBa_261_O20	40	44141	29.88	0	0	0	0	0	0	7	906	0.61	0	0	0	2	539	0.36	5	367	0.25	33	43235	29.27	19	27557	18.65	14	15678	10.61	73	17798	12.05	14	4599	3.11	6	1453	0.98	8	946	0.64	15	3841	2.6	11	2039	1.38	2
SHCRBa_265_I24	21	35302	34.04	0	0	0	0	0	0	4	1970	1.9	0	0	0	0	0	0	4	1970	1.9	17	33332	32.14	10	15800	15.24	6	17481	16.86	43	9515	9.17	7	941	0.91	3	613	0.59	14	4054	3.91	7	1804	1.74	4	436	0.42	5
SHCRBa_265_N24	39	60907	53.28	0	0	0	0	0	0	4	1925	1.68	0	0	0	0	0	0	4	1925	1.68	35	58982	51.6	5	2133	1.87	30	56849	49.73	49	9039	7.91	7	1171	1.02	4	601	0.53	18	2945	2.58	3	349	0.31	12	2461	2.15	1
SHCRBa_267_H24	48	43828	40.62	2	133	0.12	0	0	0	10	4591	4.25	0	0	0	1	470	0.44	9	4121	3.82	36	39104	36.24	15	30034	27.83	21	9070	8.41	26	3365	3.12	3	560	0.52	12	1537	1.42	8	729	0.68	1	187	0.17	1	238	0.22	3
SHCRBa_267_M24	49	74765	46.16	0	0	0	0	0	0	2	677	0.42	0	0	0	1	334	0.21	1	343	0.21	47	74088	45.74	20	19413	11.99	27	54675	33.76	45	8172	5.05	4	631	0.39	7	1483	0.92	8	761	0.47	4	1069	0.66	14	2698	1.67	0
SHCRBa_268_F20	20	35439	31.35	0	0	0	0	0	0	1	67	0.06	0	0	0	1	67	0.06	0	0	0	19	35372	31.29	13	28060	24.82	6	7312	6.47	30	6445	5.7	5	2112	1.87	3	387	0.34	4	325	0.29	3	308	0.27	13	2364	2.09	5
SHCRBa_268_K21	46	69469	54	0	0	0	0	0	0	1	694	0.54	0	0	0	0	0	0	1	694	0.54	45	68775	53.46	9	19721	15.33	36	49054	38.13	32	6169	4.8	2	263	0.2	6	1164	0.9	7	694	0.54	3	1725	1.34	10	1596	1.24	1
SHCRBa_269_K20	38	49155	43.04	1	87	0.08	0	0	0	12	7760	6.79	0	0	0	2	3490	3.06	10	4270	3.74	25	41308	36.17	11	18838	16.49	14	22470	19.67	43	7139	6.25	9	1366	1.2	15	2211	1.94	9	1935	1.69	1	13	0.01	3	536	0.47	2
Total	10234	13017467		66	7946		3	167		1465	712183		1	69		262	168765		1196	542656		8703	12297338		3034	5308853		5548	6966009		12496	2901882		1381	327699		1883	323277		2763	856357		1430	444286		2649	494277		736
Mean	32.2839	41064.6	35.937	0.208202	25.0662	0.0216719	0.00946372	0.526814	0.000410095	4.62145	2246.63	1.92483	0.00315457	0.217666	0.000157729	0.826498	532.382	0.456372	3.77287	1711.85	1.46628	27.4543	38792.9	33.9907	9.57098	16747.2	14.6381	17.5016	21974.8	19.2916	39.4196	9154.2	7.93962	4.35647	1033.75	0.886088	5.94006	1019.8	0.888297	8.71609	2701.44	2.35871	4.51104	1401.53	1.21457	8.35647	1559.23	1.35035	2.32177
[truncated: 16 more columns]
