# Supplementary material for: Building the sugarcane genome for biotechnology and identifying evolutionary trends
Source: BMC Genomics. 2014 Jun 30;15(1):540. doi: 10.1186/1471-2164-15-540 (PMC4122759; doi:10.1186/1471-2164-15-540)
Supplement: Supplementary file 9 — Additional file 9: Table S4: Detailed results for the KeggMapper study. EC numbers are given for predicted enzyme coding genes identified from SASs, CDS in BACs and from both SASs and CDS. (XLSX 29 KB) [file 12864_2013_6311_MOESM9_ESM.xlsx]

## Sheet: Plan1
Table S4. Detailed results for the KeggMapper study. EC numbers are given for predicted enzyme coding genes identified from SASs, CDS in BACs and from both SASs and CDS.
ECs identified from SASs only	ECs identified from SASs and BACs	ECs identified from BACs only	Enzyme name for ECs identified from BACs only	Metabolic pathway for ECs identified from BACs only
1.1.-.-	1.1.1.-	1.-.-.-	n/a	n/a
1.1.1.1	1.1.1.102	1.1.1.11	D-arabinitol 4-dehydrogenase;	Fructose and mannose metabolism
1.1.1.100	1.1.1.122	1.1.1.145	3beta-hydroxy-Delta5-steroid dehydrogenase;	Steroid hormone biosynthesis
1.1.1.133	1.1.1.14	1.1.1.94	glycerol-3-phosphate dehydrogenase [NAD(P)+];	Glycerophospholipid metabolism
1.1.1.170	1.1.1.157	1.13.12.3	tryptophan 2-monooxygenase	Tryptophan metabolism
1.1.1.195	1.1.1.219	1.14.12.1	anthranilate 1,2-dioxygenase	Aminobenzoate degradation
1.1.1.2	1.1.1.31	1.14.13.30	leukotriene-B4 20-monooxygenase;	Arachidonic acid metabolism
1.1.1.205	1.1.1.62	1.14.99.45	carotene epsilon-monooxygenase	Carotenoid biosynthesis
1.1.1.206	1.1.1.95	1.2.7.3	2-oxoglutarate synthase;	Citrate cycle (TCA cycle)
1.1.1.22	1.1.5.3	1.2.99.5	formylmethanofuran dehydrogenase;	Methane metabolism
1.1.1.23	1.11.1.11	1.3.1.13	prephenate dehydrogenase (NADP+);	Phenylalanine, tyrosine and tryptophan biosynthesis
1.1.1.267	1.11.1.6	1.3.7.3	phycoerythrobilin:ferredoxin oxidoreductase;	Porphyrin and chlorophyll metabolism
1.1.1.27	1.11.1.7	1.3.7.8	benzoyl-CoA reductase;	Benzoate degradation
1.1.1.271	1.11.1.9	1.3.99.26	all-trans-zeta-carotene desaturase;	Carotenoid biosynthesis
1.1.1.284	1.13.11.51	1.4.99.5	glycine dehydrogenase	Cyanoamino acid metabolism
1.1.1.288	1.14.-.-	1.5.1.15	methylenetetrahydrofolate dehydrogenase (NAD+)	One carbon pool by folate
1.1.1.294	1.14.11.13	1.5.1.38	FMN reductase (NADPH)	Riboflavin metabolism
1.1.1.34	1.14.13.-	1.5.8.2	trimethylamine dehydrogenase	Methane metabolism
1.1.1.35	1.14.13.39	1.5.8.3	sarcosine dehydrogenase	Glycine, serine and threonine metabolism
1.1.1.37	1.14.13.81	1.7.2.1	nitrite reductase (NO-forming)	Nitrogen metabolism
1.1.1.39	1.14.19.-	2.1.1.114	polyprenyldihydroxybenzoate methyltransferase	Ubiquinone and other terpenoid-quinone biosynthesis
1.1.1.40	1.17.4.1	2.1.1.210	demethylspheroidene O-methyltransferase	Carotenoid biosynthesis
1.1.1.41	1.18.1.2	2.1.1.222	2-polyprenyl-6-hydroxyphenyl methylase	Ubiquinone and other terpenoid-quinone biosynthesis
1.1.1.42	1.2.1.9	2.1.1.67	thiopurine S-methyltransferase	Drug metabolism - other enzymes
1.1.1.44	1.2.3.7	2.3.1.199	very-long-chain 3-oxoacyl-CoA synthase	Fatty acid elongation
1.1.1.49	1.3.1.72	2.3.1.54	formate C-acetyltransferase	Pyruvate metabolism
1.1.1.85	1.3.1.83	2.3.1.86	fatty-acyl-CoA synthase	Fatty acid biosynthesis
1.1.1.86	1.3.3.6	2.4.1.155	alpha-1,6-mannosyl-glycoprotein 6-beta-N-acetylglucosaminyltransferase	N-Glycan biosynthesis
1.1.2.4	1.5.1.12	2.4.1.223	glucuronyl-galactosyl-proteoglycan 4-alpha-N-acetylglucosaminyltransferase	Glycosaminoglycan biosynthesis
1.1.3.15	1.6.5.3	2.5.1.2	thiamine pyridinylase	Thiamine metabolism
1.10.2.2	1.7.99.4	2.6.1.66	valine-pyruvate transaminase	Valine, leucine and isoleucine biosynthesis
1.10.3.3	1.9.3.1	2.6.1.82	putrescine aminotransferase	Arginine and proline metabolism
1.10.9.1	2.1.1.10	2.7.1.-	n/a	n/a
1.10.99.3	2.1.1.37	2.7.1.69	glucose permease	Starch and sucrose metabolism
1.12.99.6	2.1.1.41	2.7.1.92	5-dehydro-2-deoxygluconokinase	Inositol phosphate metabolism
1.13.11.12	2.1.1.43	2.7.10.2	non-specific protein-tyrosine kinase	n/a
1.13.11.19	2.1.1.95	2.8.3.5	3-oxoacid CoA-transferase	Valine, leucine and isoleucine degradation
1.13.11.27	2.1.2.1	3.1.1.47	1-alkyl-2-acetylglycerophosphocholine esterase	Ether lipid metabolism
1.13.11.5	2.2.1.6	3.1.1.57	2-pyrone-4,6-dicarboxylate lactonase	Benzoate degradation
1.13.11.53	2.3.1.-	3.1.1.61	protein-glutamate methylesterase	n/a
1.13.99.1	2.3.1.181	3.1.11.-	n/a	n/a
1.14.11.12	2.3.1.4	3.1.2.14	oleoyl-[acyl-carrier-protein] hydrolase	Fatty acid biosynthesis
1.14.11.15	2.3.1.47	3.1.3.48	protein-tyrosine-phosphatase	n/a
1.14.11.19	2.3.1.48	3.1.3.87	2-hydroxy-3-keto-5-methylthiopentenyl-1-phosphate phosphatase	Cysteine and methionine metabolism
1.14.11.2	2.3.3.10	3.1.6.13	iduronate-2-sulfatase	Glycosaminoglycan degradation
1.14.11.23	2.4.1.-	3.5.1.94	gamma-glutamyl-gamma-aminobutyrate hydrolase	Arginine and proline metabolism
1.14.11.9	2.4.1.13	3.5.3.19	ureidoglycolate hydrolase	Purine metabolism
1.14.12.20	2.4.1.14	3.6.3.10	H+/K+-exchanging ATPase	Oxidative phosphorylation
1.14.13.11	2.4.1.18	3.7.1.9	2-hydroxymuconate-semialdehyde hydrolase	Benzoate degradation
1.14.13.122	2.4.1.21	4.1.1.23	orotidine-5'-phosphate decarboxylase	Pyrimidine metabolism
1.14.13.132	2.4.1.215	4.1.1.3	oxaloacetate decarboxylase	Pyruvate metabolism
1.14.13.21	2.4.1.241	4.1.1.41	methylmalonyl-CoA decarboxylase	Propanoate metabolism
1.14.13.36	2.4.2.9	4.1.1.45	aminocarboxymuconate-semialdehyde decarboxylase	Tryptophan metabolism
1.14.13.41	2.5.1.75	4.1.3.39	4-hydroxy-2-oxovalerate aldolase	Phenylalanine metabolism
1.14.13.68	2.7.1.11	4.2.1.33	3-isopropylmalate dehydratase	Valine, leucine and isoleucine biosynthesis
1.14.13.70	2.7.1.24	4.2.1.39	gluconate dehydratase	Pentose phosphate pathway
1.14.13.72	2.7.1.39	4.2.3.19	ent-kaurene synthase	Diterpenoid biosynthesis
1.14.13.78	2.7.11.1	4.2.3.32	levopimaradiene synthase	Diterpenoid biosynthesis
1.14.13.79	2.7.11.17	4.6.1.1	adenylate cyclase	Purine metabolism
1.14.13.8	2.7.13.3	5.1.3.17	heparosan-N-sulfate-glucuronate 5-epimerase	Glycosaminoglycan biosynthesis
1.14.13.88	2.7.2.3	5.2.1.1	maleate isomerase	Nicotinate and nicotinamide metabolism
1.14.13.90	2.7.4.3	5.3.3.4	muconolactone Delta-isomerase	Benzoate degradation
1.14.13.93	2.7.6.2	5.4.2.10	phosphoglucosamine mutase	Amino sugar and nucleotide sugar metabolism
1.14.17.4	2.7.7.27	5.4.3.2	lysine 2,3-aminomutase	Lysine degradation
1.14.19.1	2.7.7.38	5.5.1.7	chloromuconate cycloisomerase	Chlorocyclohexane and chlorobenzene degradation
1.14.19.2	2.7.7.6	6.3.4.6	urea carboxylase	Arginine and proline metabolism
1.14.21.6	2.7.7.64
1.14.99.3	2.7.9.1
1.15.1.1	2.8.1.-
1.16.3.1	3.1.1.4
1.17.1.2	3.1.11.2
1.17.1.4	3.1.3.1
1.17.7.1	3.1.3.41
1.2.1.-	3.1.3.74
1.2.1.11	3.1.4.3
1.2.1.12	3.2.1.113
1.2.1.13	3.2.1.23
1.2.1.16	3.2.1.26
1.2.1.18	3.2.2.20
1.2.1.2	3.2.2.21
1.2.1.3	3.3.1.1
1.2.1.31	3.4.-.-
1.2.1.38	3.4.16.2
1.2.1.41	3.4.16.5
1.2.1.44	3.4.22.15
1.2.1.68	3.4.25.1
1.2.1.70	3.6.1.1
1.2.1.8	3.6.3.14
1.2.3.14	3.6.3.33
1.2.4.1	3.6.3.6
1.2.4.2	3.6.4.12
1.2.4.4	3.6.4.13
1.3.1.-	3.6.4.6
1.3.1.2	4.1.1.15
1.3.1.21	4.1.1.19
1.3.1.26	4.1.1.20
1.3.1.33	4.1.1.22
1.3.1.34	4.1.1.50
1.3.1.38	4.1.2.11
1.3.1.42	4.2.1.1
1.3.1.70	4.2.1.24
1.3.1.77	4.2.1.92
1.3.1.80	4.2.2.2
1.3.1.9	4.3.1.24
1.3.1.93	4.4.1.5
1.3.2.3	5.1.3.15
1.3.3.3	5.2.1.13
1.3.3.4	5.2.1.8
1.3.5.1	5.3.1.4
1.3.5.2	5.3.99.6
1.3.5.5	5.4.2.2
1.3.5.6	5.4.3.8
1.3.8.4	5.4.99.5
1.3.8.6	5.4.99.8
1.3.8.7	6.1.1.14
1.3.99.5	6.1.1.17
1.4.1.13	6.1.1.6
1.4.1.3	6.2.1.1
1.4.1.4	6.2.1.4
1.4.3.-	6.3.1.2
1.4.3.16	6.3.2.19
1.4.3.21	6.3.3.2
1.4.4.2
1.4.7.1
1.5.1.2
1.5.1.20
1.5.1.3
1.5.1.8
1.5.99.12
1.6.1.2
1.6.2.2
1.6.3.-
1.6.5.4
1.6.99.3
1.7.1.1
1.7.3.3
1.7.7.1
1.8.1.2
1.8.1.4
1.8.1.7
1.8.1.9
1.8.3.1
1.8.7.1
2.-.-.-
2.1.1.-
2.1.1.103
2.1.1.104
2.1.1.11
2.1.1.12
2.1.1.125
2.1.1.14
2.1.1.143
2.1.1.201
2.1.1.241
2.1.1.56
2.1.1.76
2.1.2.10
2.1.2.11
2.1.2.2
2.1.2.3
2.1.2.9
2.1.3.2
2.1.3.3
2.2.1.1
2.2.1.2
2.2.1.9
2.3.-.-
2.3.1.-
2.3.1.1
2.3.1.12
2.3.1.133
2.3.1.15
2.3.1.16
2.3.1.168
2.3.1.170
2.3.1.176
2.3.1.179
2.3.1.180
2.3.1.20
2.3.1.22
2.3.1.23
2.3.1.30
2.3.1.35
2.3.1.39
2.3.1.51
2.3.1.61
2.3.1.74
2.3.1.78
2.3.1.9
2.3.2.2
2.3.3.1
2.3.3.13
2.3.3.14
2.3.3.8
2.3.3.9
2.4.1.1
2.4.1.101
2.4.1.117
2.4.1.132
2.4.1.141
2.4.1.142
2.4.1.143
2.4.1.144
2.4.1.15
2.4.1.202
2.4.1.207
2.4.1.214
2.4.1.221
2.4.1.224
2.4.1.227
2.4.1.25
2.4.1.256
2.4.1.258
2.4.1.259
2.4.1.260
2.4.1.265
2.4.1.267
2.4.1.43
2.4.1.46
2.4.1.67
2.4.1.83
2.4.1.85
2.4.2.-
2.4.2.10
2.4.2.11
2.4.2.18
2.4.2.19
2.4.2.22
2.4.2.24
2.4.2.30
2.4.2.38
2.4.2.7
2.4.2.8
2.4.99.18
2.5.1.-
2.5.1.1
2.5.1.16
2.5.1.18
2.5.1.19
2.5.1.47
2.5.1.48
2.5.1.55
2.5.1.6
2.5.1.61
2.5.1.62
2.5.1.72
2.5.1.78
2.5.1.84
2.5.1.87
2.5.1.9
2.6.-.-
2.6.1.1
2.6.1.11
2.6.1.13
2.6.1.16
2.6.1.2
2.6.1.42
2.6.1.44
2.6.1.5
2.6.1.52
2.6.1.62
2.6.1.83
2.6.1.85
2.6.1.9
2.7.-.-
2.7.1.1
2.7.1.105
2.7.1.107
2.7.1.12
2.7.1.137
2.7.1.138
2.7.1.148
2.7.1.15
2.7.1.150
2.7.1.159
2.7.1.17
2.7.1.19
2.7.1.20
2.7.1.21
2.7.1.23
2.7.1.25
2.7.1.26
2.7.1.29
2.7.1.30
2.7.1.32
2.7.1.33
2.7.1.35
2.7.1.36
2.7.1.4
2.7.1.40
2.7.1.46
2.7.1.48
2.7.1.49
2.7.1.50
2.7.1.52
2.7.1.6
2.7.1.67
2.7.1.68
2.7.1.71
2.7.1.78
2.7.1.82
2.7.1.90
2.7.1.91
2.7.10.1
2.7.11.1
2.7.11.11
2.7.11.22
2.7.11.24
2.7.11.25
2.7.11.26
2.7.12.2
2.7.13.-
2.7.2.11
2.7.2.4
2.7.4.-
2.7.4.16
2.7.4.2
2.7.4.22
2.7.4.6
2.7.4.9
2.7.6.1
2.7.6.3
2.7.7.-
2.7.7.1
2.7.7.12
2.7.7.13
2.7.7.14
2.7.7.15
2.7.7.19
2.7.7.23
2.7.7.3
2.7.7.4
2.7.7.41
2.7.7.50
2.7.7.60
2.7.7.69
2.7.7.7
2.7.7.72
2.7.7.8
2.7.7.9
2.7.8.-
2.7.8.1
2.7.8.11
2.7.8.15
2.7.8.29
2.7.8.5
2.8.1.1
2.8.1.6
2.8.1.7
3.-.-.-
3.1.-.-
3.1.1.11
3.1.1.31
3.1.1.45
3.1.1.5
3.1.13.-
3.1.13.4
3.1.2.-
3.1.2.12
3.1.2.14
3.1.2.15
3.1.2.2
3.1.2.22
3.1.2.4
3.1.2.6
3.1.22.-
3.1.26.11
3.1.26.5
3.1.27.-
3.1.3.10
3.1.3.11
3.1.3.12
3.1.3.16
3.1.3.2
3.1.3.25
3.1.3.26
3.1.3.3
3.1.3.37
3.1.3.5
3.1.3.57
3.1.3.62
3.1.3.7
3.1.3.77
3.1.4.11
3.1.4.4
3.1.4.46
3.13.1.1
3.2.1.1
3.2.1.106
3.2.1.114
3.2.1.166
3.2.1.2
3.2.1.20
3.2.1.21
3.2.1.22
3.2.1.24
3.2.1.28
3.2.1.4
3.2.1.50
3.2.1.52
3.2.1.84
3.2.1.96
3.2.2.-
3.2.2.16
3.2.2.27
3.3.2.6
3.4.11.1
3.4.11.5
3.4.14.5
3.4.19.9
3.4.21.-
3.4.21.112
3.4.21.53
3.4.21.83
3.4.21.89
3.4.21.92
3.4.22.-
3.4.22.1
3.4.22.16
3.4.22.34
3.4.22.41
3.4.22.49
3.4.23.-
3.4.24.15
3.4.24.36
3.4.24.56
3.5.1.-
3.5.1.10
3.5.1.108
3.5.1.11
3.5.1.16
3.5.1.23
3.5.1.3
3.5.1.49
3.5.1.5
3.5.1.52
3.5.1.6
3.5.1.89
3.5.1.98
3.5.2.17
3.5.2.2
3.5.2.5
3.5.2.9
3.5.3.1
3.5.3.12
3.5.4.-
3.5.4.12
3.5.4.26
3.5.4.3
3.5.4.4
3.5.4.5
3.5.4.6
3.5.5.1
3.6.-.-
3.6.1.19
3.6.1.22
3.6.1.23
3.6.1.29
3.6.1.31
3.6.1.43
3.6.1.5
3.6.1.7
3.6.3.8
3.6.4.-
3.6.5.-
3.6.5.5
3.7.1.2
4.-.-.-
4.1.-.-
4.1.1.-
4.1.1.1
4.1.1.17
4.1.1.21
4.1.1.28
4.1.1.31
4.1.1.33
4.1.1.36
4.1.1.37
4.1.1.39
4.1.1.48
4.1.1.49
4.1.1.65
4.1.1.8
4.1.2.-
4.1.2.13
4.1.2.27
4.1.2.5
4.1.3.27
4.1.3.4
4.1.99.12
4.2.1.-
4.2.1.10
4.2.1.11
4.2.1.134
4.2.1.17
4.2.1.18
4.2.1.19
4.2.1.2
4.2.1.20
4.2.1.3
4.2.1.33
4.2.1.46
4.2.1.47
4.2.1.59
4.2.1.75
4.2.1.76
4.2.1.9
4.2.3.1
4.2.3.3
4.2.3.4
4.2.3.5
4.2.99.18
4.3.1.19
4.3.1.25
4.3.2.1
4.3.2.2
4.3.3.7
4.4.1.11
4.4.1.14
4.4.1.8
4.99.1.1
5.1.1.18
5.1.1.7
5.1.3.-
5.1.3.1
5.1.3.18
5.1.3.2
5.1.3.3
5.1.3.5
5.1.3.6
5.2.1.2
5.3.1.1
5.3.1.16
5.3.1.23
5.3.1.24
5.3.1.5
5.3.1.6
5.3.1.8
5.3.1.9
5.3.3.-
5.3.3.2
5.3.3.5
5.3.4.1
5.3.99.3
5.4.2.1
5.4.2.3
5.4.2.8
5.4.4.2
5.5.1.4
5.5.1.6
5.5.1.9
5.99.1.2
6.1.1.1
6.1.1.10
6.1.1.11
6.1.1.12
6.1.1.15
6.1.1.16
6.1.1.18
6.1.1.19
6.1.1.2
6.1.1.20
6.1.1.21
6.1.1.22
6.1.1.3
6.1.1.4
6.1.1.5
6.1.1.7
6.1.1.9
6.2.1.-
6.2.1.12
6.2.1.16
6.2.1.3
6.3.2.-
6.3.2.1
6.3.2.17
6.3.2.2
6.3.2.3
6.3.2.6
6.3.3.1
6.3.4.13
6.3.4.2
6.3.4.4
6.3.4.5
6.3.5.1
6.3.5.2
6.3.5.3
6.3.5.4
6.3.5.5
6.3.5.6
6.4.1.2
6.4.1.4
6.5.1.1
6.6.1.1
