# Supplementary material for: Building the sugarcane genome for biotechnology and identifying evolutionary trends
Source: BMC Genomics. 2014 Jun 30;15(1):540. doi: 10.1186/1471-2164-15-540 (PMC4122759; doi:10.1186/1471-2164-15-540)
Supplement: Supplementary file 13 — Additional file 13: Table S6: Detailed colinearity study between sugarcane BACs with sorghum genome. Alternate white and gray blocks are used to visually separate BACs and double-lines indicate break of perfect colinearity. (XLSX 76 KB) [file 12864_2013_6311_MOESM13_ESM.xlsx]

## Sheet: Plan1
Table S6. Detailed colinearity study between sugarcane BACs with sorghum genome. Alternate white and gray blocks are used to visually separate BACs and double-lines indicate break of perfect colinearity.
Sugarcane gene	Start	Stop	CDS length	Gene length	Sorghum ortholog	Start	Stop	Gene length	CDS length	Sugarcane CDS/ Sorghum CDS	Total intron length per gene (sorghum)	Total intron length per gene (sugarcane)	Total gene length per syntenic block (sorghum)	Total gene length per syntenic block (sugarcane)	Total intergenic-space length per syntenic block (sorghum)	Total intergenic-space length per syntenic block (sugarcane)
SHCRBa_001_L05_030	22781	33050	2262	10270	Sb01g007150	6081548	6090067	8520	2109	1.07255	6411	8008	26772	33309	48308	65602
SHCRBa_001_L05_110	59960	66196	999	6237	Sb01g007140	6067672	6073681	6010	981	1.01835	5029	5238
SHCRBa_001_L05_160	77826	79340	1014	1515	Sb01g007130	6055016	6056537	1522	1026	0.988304	496	501
SHCRBa_001_L05_170	85610	94319	996	8710	Sb01g007120	6040345	6046810	6466	1101	0.904632	5365	7714
SHCRBa_001_L05_210	105520	106647	1128	1128	Sb01g007110	6030838	6031950	1113	1113	1.01348	0	0
SHCRBa_001_L05_280	116243	121691	858	5449	Sb01g007100	6014988	6018128	3141	864	0.993056	2277	4591
SHCRBa_004_I20_160	69473	71220	1116	1748	Sb02g025190	59911609	59913658	2050	1104	1.01087	946	632	3673	3619	3789	4146
SHCRBa_004_I20_170	75367	77237	819	1871	Sb02g025180	59906197	59907819	1623	816	1.00368	807	1052
SHCRBa_004_I20_300	97850	103842	3204	5993	Sb02g025140	59862863	59868997	6135	3246	0.987061	2889	2789	12014	12140	489	451
SHCRBa_004_I20_310	104294	110440	1617	6147	Sb02g025130	59856495	59862373	5879	1620	0.998148	4259	4530
SHCRBa_004_O05_010	13	1288	1041	1276	Sb04g001090	934131	935376	1246	1041	1	205	235	5585	5651	4136	4434
SHCRBa_004_O05_030	5125	8118	1638	2994	Sb04g001100	938864	941850	2987	1629	1.00552	1358	1356
SHCRBa_004_O05_040	8717	10097	894	1381	Sb04g001110	942500	943851	1352	900	0.993333	452	487
SHCRBa_005_K10_010	8702	9524	441	823	Sb05g022950	55302124	55302693	570	456	0.967105	114	382	1928	1270	6546	1979
SHCRBa_005_K10_030	11504	11950	447	447	Sb05g022940	55294220	55295577	1358	450	0.993333	908	0
SHCRBa_006_C11_020	11500	13263	1764	1764	Sb01g003110	2492064	2493818	1755	1755	1.00513	0	0	11556	18460	3905	3101
SHCRBa_006_C11_030	14307	16176	774	1870	Sb01g003100	2489214	2491102	1889	774	1	1115	1096
SHCRBa_006_C11_040	16511	31075	702	14565	Sb01g003090	2481196	2488825	7630	702	1	6928	13863
SHCRBa_006_C11_090	32800	33060	261	261	Sb01g003080	2478358	2478639	282	282	0.925532	0	0
SHCRBa_008_B11_090	35608	38949	2538	3342	Sb04g038410	67822406	67825762	3357	2517	1.00834	840	804	8063	12870	6809	2312
SHCRBa_008_B11_100	39494	41173	783	1680	Sb04g038400	67819659	67821255	1597	798	0.981203	799	897
SHCRBa_008_B11_150	42942	50789	1518	7848	Sb04g038390	67810891	67813999	3109	1539	0.986355	1570	6330
SHCRBa_008_B11_320	110825	116103	2085	5279	Sb04g038340	67770595	67775255	4661	2109	0.98862	2552	3194	7628	8227	1425	7520
SHCRBa_008_B11_370	123624	126571	1215	2948	Sb04g038330	67766203	67769169	2967	1224	0.992647	1743	1733
SHCRBa_008_G08_120	23884	26144	1401	2261	Sb09g030310	58888310	58890296	1987	1398	1.00215	589	860	7795	8380	9492	15649
SHCRBa_008_G08_140	28644	30154	1419	1511	Sb09g030320	58893509	58895019	1511	1419	1	92	92
SHCRBa_008_G08_180	40050	41560	1419	1511	Sb09g030330	58897049	58898559	1511	1419	1	92	92
SHCRBa_008_G08_190	44816	47912	1035	3097	Sb09g030340	58902811	58905596	2786	1053	0.982906	1733	2062
SHCRBa_009_G16_090	37054	46711	1575	9658	Sb01g016110	15895112	15900349	5238	1551	1.01547	3687	8083	14440	21484	10952	32638
SHCRBa_009_G16_160	70602	75032	1560	4431	Sb01g016120	15906122	15909358	3237	1575	0.990476	1662	2871
SHCRBa_009_G16_190	83781	91175	1551	7395	Sb01g016140	15914539	15920503	5965	1506	1.02988	4459	5844
SHCRBa_011_C11_110	66345	69436	1392	3092	Sb09g020900	50339053	50341828	2776	1518	0.916996	1258	1700	7297	8928	1177	1994
SHCRBa_011_C11_120	71431	77266	1803	5836	Sb09g020890	50333355	50337875	4521	1803	1	2718	4033
SHCRBa_011_C13_250	103292	106075	1134	2784	Sb06g027340	56245699	56248972	3274	1215	0.933333	2059	1650	4336	4351	5900	6836
SHCRBa_011_C13_290	112912	114478	1071	1567	Sb06g027350	56254873	56255934	1062	987	1.08511	75	496
SHCRBa_011_L19_140	42608	43261	654	654	Sb02g007650	9641400	9642070	671	648	1.00926	23	0	1411	1323	4851	5983
SHCRBa_011_L19_180	49245	49913	669	669	Sb02g007660	9646922	9647661	740	690	0.969565	50	0
SHCRBa_012_P16_110	25022	29017	1296	3996	Sb07g021640	55762974	55767114	4141	1338	0.96861	2803	2700	12951	12754	17886	17988
SHCRBa_012_P16_140	33917	37997	1497	4081	Sb07g021630	55757128	55761168	4041	1497	1	2544	2584
SHCRBa_012_P16_190	48654	52469	651	3816	Sb07g021620	55739621	55743528	3908	651	1	3257	3165
SHCRBa_012_P16_200	54903	55763	861	861	Sb07g021610	55736281	55737141	861	861	1	0	0
SHCRBa_013_P09_140	40003	41328	1326	1326	Sb10g003090	2758160	2759494	1335	1335	0.993258	0	0	2835	8576	10106	11306
SHCRBa_013_P09_150	44466	51280	1095	6815	Sb10g003110	2762558	2763622	1065	1065	1.02817	0	5720
SHCRBa_013_P09_180	59450	59884	435	435	Sb10g003120	2770666	2771100	435	435	1	0	0
SHCRBa_013_P09_220	63999	65689	1194	1691	Sb10g003140	2773882	2775419	1538	1149	1.03916	389	497	3099	3098	1564	2599
SHCRBa_013_P09_240	68289	69695	1239	1407	Sb10g003150	2776984	2778544	1561	1296	0.956019	265	168
SHCRBa_014_N06_040	20943	22163	933	1221	Sb02g042950	76686020	76688866	2847	966	0.965839	1881	288	8614	9813	34330	86708
SHCRBa_014_N06_070	28714	29451	738	738	Sb02g042940	76681344	76682012	669	669	1.10314	0	0
SHCRBa_014_N06_150	55445	61948	2352	6504	Sb02g042930	76661973	76665720	3748	2379	0.988651	1369	4152
SHCRBa_014_N06_200	74228	75577	1350	1350	Sb02g042920	76645923	76647272	1350	1350	1	0	0
SHCRBa_015_N03_020	6775	9154	462	2380	Sb01g013180	12197713	12199697	1985	441	1.04762	1544	1918	7935	12181	1418	100883
SHCRBa_015_N03_310	110038	119838	1158	9801	Sb01g013170	12190345	12196294	5950	1191	0.972292	4759	8643
SHCRBa_016_K03_240	83894	87413	1782	3520	Sb06g028370	57159656	57163343	3688	1785	0.998319	1903	1738	8011	7786	1872	2496
SHCRBa_016_K03_250	89910	94175	2415	4266	Sb06g028380	57165216	57169538	4323	2418	0.998759	1905	1851
SHCRBa_019_O15_010	25621	29145	648	3525	Sb07g004310	5452171	5455865	3695	648	1	3047	2877	6494	6317	6005	19634
SHCRBa_019_O15_060	48780	51571	987	2792	Sb07g004300	5443367	5446165	2799	987	1	1812	1805
SHCRBa_020_D23_070	25617	26847	1158	1231	Sb01g043860	66948080	66949336	1257	1152	1.00521	105	73	5424	5422	21015	75157
SHCRBa_020_D23_160	62618	63795	648	1178	Sb01g043850	66939242	66940409	1168	651	0.995392	517	530
SHCRBa_020_D23_290	103183	106195	2181	3013	Sb01g043840	66922898	66925896	2999	2181	1	818	832
SHCRBa_020_L15_070	22377	24901	816	2525	Sb06g027540	56411331	56413885	2555	816	1	1739	1709	15017	16756	9029	18899
SHCRBa_020_L15_080	26388	29396	1191	3009	Sb06g027550	56414855	56418033	3179	1206	0.987562	1973	1818
SHCRBa_020_L15_100	31075	36356	1128	5282	Sb06g027560	56420289	56423681	3393	1173	0.961637	2220	4154
SHCRBa_020_L15_160	50340	52790	2451	2451	Sb06g027570	56427045	56429501	2457	2457	0.997558	0	0
SHCRBa_020_L15_180	53823	55915	1050	2093	Sb06g027580	56430543	56432567	2025	1050	1	975	1043
SHCRBa_020_L15_200	56636	58031	987	1396	Sb06g027590	56433969	56435376	1408	987	1	421	409
SHCRBa_020_L15_260	82644	84091	1131	1448	Sb06g027620	56461572	56463027	1456	1125	1.00533	331	317	5318	5373	10297	12733
SHCRBa_020_L15_290	96825	100749	291	3925	Sb06g027640	56473325	56477186	3862	294	0.989796	3568	3634
SHCRBa_022_B01_270	124346	134638	1671	10293	Sb09g003280	3672423	3677211	4789	1671	1	3118	8622	5812	11379	40229	5051
SHCRBa_022_B01_280	139690	140775	891	1086	Sb09g003290	3717441	3718463	1023	831	1.0722	192	195
SHCRBa_022_D05_260	101500	104776	1626	3277	Sb03g028820	56987307	56990513	3207	1704	0.954225	1503	1651	6149	6608	22746	10585
SHCRBa_022_D05_280	106048	106374	327	327	Sb03g028810	56968273	56968575	303	303	1.07921	0	0
SHCRBa_022_D05_300	115689	118692	1530	3004	Sb03g028800	56961619	56964257	2639	1536	0.996094	1103	1474
SHCRBa_024_F14_010	3127	5749	750	2623	Sb01g033950	57377040	57379643	2604	759	0.988142	1845	1873	5132	4772	5052	6615
SHCRBa_024_F14_020	12365	14513	540	2149	Sb01g033940	57369460	57371987	2528	537	1.00559	1991	1609
SHCRBa_025_L09_240	60876	61846	891	971	Sb04g004330	4098359	4099280	922	837	1.06452	85	80	2071	2123	1326	1305
SHCRBa_025_L09_260	63152	64303	471	1152	Sb04g004320	4095884	4097032	1149	471	1	678	681
SHCRBa_026_B05_200	64935	68565	915	3631	Sb03g001770	1599686	1602706	3021	903	1.01329	2118	2716	3939	4549	2101	2181
SHCRBa_026_B05_210	70747	71664	918	918	Sb03g001760	1596667	1597584	918	918	1	0	0
SHCRBa_026_H12_040	31671	36922	2031	5252	Sb05g001900	2064862	2070431	5570	2016	1.00744	3554	3221	6152	5846	350	309
SHCRBa_026_H12_050	37232	37825	594	594	Sb05g001910	2070782	2071363	582	582	1.02062	0	0
SHCRBa_027_K08_050	18470	20414	609	1945	Sb03g029190	57331579	57333709	2131	609	1	1522	1336	5711	6315	2854	4362
SHCRBa_027_K08_060	24777	29146	615	4370	Sb03g029180	57325145	57328724	3580	615	1	2965	3755
SHCRBa_028_E10_090	22776	25221	2007	2446	Sb01g006980	5917267	5919688	2422	2031	0.988183	391	439	8950	9491	18556	26220
SHCRBa_028_E10_130	39657	42793	744	3137	Sb01g006990	5927721	5930387	2667	777	0.957529	1890	2393
SHCRBa_028_E10_140	49397	50932	1536	1536	Sb01g007000	5934809	5936347	1539	1539	0.998051	0	0
SHCRBa_028_E10_180	53378	55452	846	2075	Sb01g007010	5939412	5941421	2010	846	1	1164	1229
SHCRBa_028_E10_200	58190	58486	297	297	Sb01g007020	5944461	5944772	312	312	0.951923	0	0
SHCRBa_028_E10_280	91095	93704	2610	2610	Sb01g007060	5970965	5973757	2793	2793	0.934479	0	0	4508	4517	12080	25308
SHCRBa_028_E10_330	119013	120919	645	1907	Sb01g007070	5985838	5987552	1715	645	1	1070	1262
SHCRBa_028_H13_220	71039	73011	567	1973	Sb02g037450	71724589	71726466	1878	567	1	1311	1406	5972	5810	6865	12019
SHCRBa_028_H13_280	82321	84663	2343	2343	Sb02g037440	71719667	71722030	2364	2364	0.991117	0	0
SHCRBa_028_H13_320	87374	88867	1494	1494	Sb02g037430	71713630	71715359	1730	1452	1.02893	278	0
SHCRBa_028_H13_380	102481	103705	783	1225	Sb02g037410	71701031	71702254	1224	792	0.988636	432	442	2277	2347	5337	13508
SHCRBa_028_H13_460	117214	118335	1056	1122	Sb02g037400	71694641	71695693	1053	1053	1.00285	0	66
SHCRBa_028_K12_270	92410	95720	2016	3311	Sb03g036970	64994745	64998022	3278	2031	0.992614	1247	1295	6870	8027	4829	10998
SHCRBa_028_K12_320	105924	109695	1188	3772	Sb03g036980	65002132	65004785	2654	1188	1	1466	2584
SHCRBa_028_K12_330	110491	111434	351	944	Sb03g036990	65005506	65006443	938	348	1.00862	590	593
SHCRBa_028_K15_140	27662	33001	2049	5340	Sb03g039670	67345578	67351043	5466	2055	0.99708	3411	3291	10959	15849	740	2595
SHCRBa_028_K15_250	35597	46105	2049	10509	Sb03g039680	67351784	67357276	5493	2067	0.991292	3426	8460
SHCRBa_029_J02_050	13561	15670	1467	2110	Sb06g018050	47492540	47494339	1800	1467	1	333	643	5631	5970	3409	5760
SHCRBa_029_J02_060	21431	25290	2742	3860	Sb06g018040	47485300	47489130	3831	2775	0.988108	1056	1118
SHCRBa_029_J02_160	53106	56515	1503	3410	Sb06g018020	47454880	47458477	3598	1503	1	2095	1907	4033	4159	1777	2575
SHCRBa_029_J02_170	59091	59839	402	749	Sb06g018010	47452668	47453102	435	435	0.924138	0	347
SHCRBa_029_J02_210	68857	70850	591	1994	Sb06g017990	47441098	47443022	1925	591	1	1334	1403	3578	3656	3055	2157
SHCRBa_029_J02_220	73008	74669	1662	1662	Sb06g017980	47436390	47438042	1653	1653	1.00544	0	0
SHCRBa_029_O19_080	23513	26497	1137	2985	Sb02g025260	60007588	60010769	3182	1161	0.979328	2021	1848	7996	13632	4386	6184
SHCRBa_029_O19_100	32682	43328	2742	10647	Sb02g025250	59998388	60003201	4814	2622	1.04577	2192	7905
SHCRBa_035_D21_180	63943	68828	2871	4886	Sb03g041120	68657392	68662628	5237	2919	0.983556	2318	2015	21207	24412	16214	46747
SHCRBa_035_D21_190	69782	74638	1086	4857	Sb03g041110	68651805	68656439	4635	1086	1	3549	3771
SHCRBa_035_D21_210	80633	82406	807	1774	Sb03g041100	68642257	68644120	1864	807	1	1057	967
SHCRBa_035_D21_220	84444	87280	837	2837	Sb03g041090	68637717	68640315	2599	837	1	1762	2000
SHCRBa_035_D21_420	125044	135101	1773	10058	Sb03g041087	68625208	68632079	6872	1713	1.03503	5159	8285
SHCRBa_035_J13_130	53694	71618	5736	17925	Sb04g022620	52175200	52187357	12158	5523	1.03857	6635	12189	19665	45156	5469	6214
SHCRBa_035_J13_160	76638	77105	468	468	Sb04g022630	52191604	52192098	495	495	0.945455	0	0
SHCRBa_035_J13_180	78301	105063	1797	26763	Sb04g022640	52193322	52200333	7012	1797	1	5215	24966
SHCRBa_036_F18_170	62897	65178	1257	2282	Sb06g016990	46136624	46138863	2240	1257	1	983	1025	8716	7172	2856	2925
SHCRBa_036_F18_180	68104	72993	957	4890	Sb06g017010	46141720	46148195	6476	957	1	5519	3933
SHCRBa_041_N14_010	2867	5609	231	2743	Sb10g022410	50090060	50092976	2917	231	1	2686	2512	3913	3751	50559	17176
SHCRBa_041_N14_040	22786	23793	1008	1008	Sb10g022400	50038505	50039500	996	996	1.01205	0	0
SHCRBa_044_D02_010	4888	7070	546	2183	Sb07g026120	61309738	61311281	1544	543	1.00552	1001	1637	9173	10785	29411	51147
SHCRBa_044_D02_050	14756	17888	714	3133	Sb07g026110	61305152	61307668	2517	645	1.10698	1872	2419
SHCRBa_044_D02_100	30109	32633	1404	2525	Sb07g026100	61291630	61294012	2383	1431	0.981132	952	1121
SHCRBa_044_D02_200	63876	66819	1377	2944	Sb07g026090	61272698	61275426	2729	1386	0.993506	1343	1567
SHCRBa_046_L16_150	59931	62164	1461	2234	Sb06g025990	55064807	55066700	1894	1527	0.956778	367	773	8154	11409	10934	28764
SHCRBa_046_L16_190	90656	92988	2136	2333	Sb06g025980	55051819	55054152	2334	2334	0.915167	0	197
SHCRBa_046_L16_210	93262	100103	927	6842	Sb06g025970	55047613	55051538	3926	939	0.98722	2987	5915
SHCRBa_048_E15_110	35604	41399	2988	5796	Sb06g024910	53941721	53947704	5984	2997	0.996997	2987	2808	7623	7414	9269	9058
SHCRBa_048_E15_160	50458	52075	507	1618	Sb06g024920	53956974	53958612	1639	507	1	1132	1111
SHCRBa_050_H11_010	5794	8394	1044	2601	Sb03g003080	3167522	3170125	2604	1044	1	1560	1557	9272	9696	32152	119917
SHCRBa_050_H11_020	9328	13799	1131	4472	Sb03g003090	3171014	3175232	4219	1206	0.937811	3013	3341
SHCRBa_050_H11_310	77953	79411	1041	1459	Sb03g003100	3188425	3189820	1396	1029	1.01166	367	418
SHCRBa_050_H11_580	134243	135406	1164	1164	Sb03g003110	3207893	3208945	1053	1053	1.10541	0	0
SHCRBa_055_F12_030	9990	14587	972	4598	Sb10g003690	3195900	3200794	4895	975	0.996923	3920	3626	9432	9098	1642	1766
SHCRBa_055_F12_040	16354	20853	1107	4500	Sb10g003680	3189721	3194257	4537	1128	0.981383	3409	3393
SHCRBa_055_F12_130	47677	48864	1188	1188	Sb10g003630	3162393	3163547	1155	1155	1.02857	0	0	8916	18860	1213	6962
SHCRBa_055_F12_170	55827	73498	1962	17672	Sb10g003620	3153419	3161179	7761	2022	0.970326	5739	15710
SHCRBa_062_I05_030	8294	10504	2082	2211	Sb01g049940	72922012	72924148	2137	2049	1.01611	88	129	7665	7454	1880	5826
SHCRBa_062_I05_060	11050	13921	993	2872	Sb01g049950	72924911	72927989	3079	1044	0.951149	2035	1879
SHCRBa_062_I05_090	19203	21573	960	2371	Sb01g049960	72929108	72931556	2449	981	0.978593	1468	1411
SHCRBa_062_I05_190	66079	67987	507	1909	Sb01g049990	72957760	72959586	1827	504	1.00595	1323	1402	7966	8013	988	848
SHCRBa_062_I05_200	68836	74939	2520	6104	Sb01g050000	72960575	72966713	6139	2523	0.998811	3616	3584
SHCRBa_063_F06_170	79760	80992	1233	1233	Sb03g010610	11474117	11475469	1353	1293	0.953596	60	0	2454	2331	14913	15118
SHCRBa_063_F06_210	96111	97208	1098	1098	Sb03g010600	11458103	11459203	1101	1101	0.997275	0	0
SHCRBa_069_M12_080	26287	28094	1002	1808	Sb02g043370	77188637	77190733	2097	996	1.00602	1101	806	2742	2411	630	487
SHCRBa_069_M12_090	28582	29184	603	603	Sb02g043360	77187362	77188006	645	645	0.934884	0	0
SHCRBa_078_K12_040	14592	15593	1002	1002	Sb09g029530	58181599	58182615	1017	1017	0.985251	0	0	3051	3056	3704	4029
SHCRBa_078_K12_070	19623	21676	1836	2054	Sb09g029540	58186320	58188353	2034	2034	0.902655	0	218
SHCRBa_078_K12_230	91908	99395	4290	7488	Sb09g029580	58224136	58231554	7419	4371	0.981469	3048	3198	15847	15900	10669	21178
SHCRBa_078_K12_310	111999	113075	1077	1077	Sb09g029590	58234237	58235376	1140	1140	0.944737	0	0
SHCRBa_078_K12_320	114535	118422	1035	3888	Sb09g029600	58236715	58240461	3747	1035	1	2712	2853
SHCRBa_078_K12_350	125539	128985	1473	3447	Sb09g029610	58247111	58250651	3541	1560	0.944231	1981	1974
SHCRBa_079_N11_110	32255	35774	1371	3520	Sb01g037000	60537705	60541235	3531	1350	1.01556	2181	2149	6781	5847	1936	2346
SHCRBa_079_N11_140	38121	40447	450	2327	Sb01g037010	60543172	60546421	3250	450	1	2800	1877
SHCRBa_082_J13_150	45145	45722	219	578	Sb06g015340	42649628	42651326	1699	243	0.901235	1456	359	5254	4313	26412	101131
SHCRBa_082_J13_170	48043	49137	510	1095	Sb06g015330	42646600	42647547	948	510	1	438	585
SHCRBa_082_J13_370	108404	110035	1632	1632	Sb06g015320	42638968	42640602	1635	1635	0.998165	0	0
SHCRBa_082_J13_420	149581	150588	1008	1008	Sb06g015315	42619661	42620632	972	918	1.09804	54	0
SHCRBa_097_O14_050	35509	38516	1287	3008	Sb04g011260	16619450	16624674	5225	1290	0.997674	3935	1721	7779	5571	175431	19903
SHCRBa_097_O14_140	58420	60982	447	2563	Sb04g011270	16800106	16802659	2554	447	1	2107	2116
SHCRBa_098_E22_020	6960	8893	789	1934	Sb02g042600	76290852	76292734	1883	783	1.00766	1100	1145	4457	4341	766	1741
SHCRBa_098_E22_030	10635	13041	1068	2407	Sb02g042590	76287512	76290085	2574	1020	1.04706	1554	1339
SHCRBa_102_M12_170	83550	84650	1101	1101	Sb01g029150	50935497	50936612	1116	1116	0.986559	0	0	2487	2404	3271	21996
SHCRBa_102_M12_240	106647	107949	1083	1303	Sb01g029140	50930855	50932225	1371	1083	1	288	220
SHCRBa_103_C06_020	3724	5927	468	2204	Sb03g043710	70983259	70985437	2179	468	1	1711	1736	18873	24105	21155	39635
SHCRBa_103_C06_030	8083	8754	672	672	Sb03g043720	70987555	70988274	720	720	0.933333	0	0
SHCRBa_103_C06_040	13630	25931	2910	12302	Sb03g043730	70993601	71001397	7797	2910	1	4887	9392
SHCRBa_103_C06_170	50551	55539	1476	4989	Sb03g043740	71004276	71008829	4554	1473	1.00204	3081	3513
SHCRBa_103_C06_190	59230	62316	1458	3087	Sb03g043750	71014310	71017095	2786	1461	0.997947	1325	1629
SHCRBa_103_C06_210	66613	67463	444	851	Sb03g043760	71022450	71023286	837	444	1	393	407
SHCRBa_107_F16_030	15615	20284	1950	4670	Sb04g023100	52784363	52789089	4727	1953	0.998464	2774	2720	5606	5549	7961	27091
SHCRBa_107_F16_090	47376	48254	879	879	Sb04g023090	52775523	52776401	879	879	1	0	0
SHCRBa_107_F16_220	84431	85234	804	804	Sb04g023060	52725194	52725976	783	783	1.02682	0	0	1718	1779	10146	3508
SHCRBa_107_F16_230	88743	89717	975	975	Sb04g023040	52714113	52715047	935	879	1.10422	56	0
SHCRBa_109_M04_040	19049	22064	1560	3016	Sb01g001550	1395741	1398506	2766	1560	1	1206	1456	26571	57179	6461	14159
SHCRBa_109_M04_050	22857	27528	1182	4672	Sb01g001540	1392222	1395013	2792	1194	0.98995	1598	3490
SHCRBa_109_M04_060	33867	34232	366	366	Sb01g001530	1389200	1389562	363	363	1.00826	0	0
SHCRBa_109_M04_070	35495	48399	1509	12905	Sb01g001520	1380082	1388300	8219	1413	1.06794	6806	11396
SHCRBa_109_M04_120	54167	90386	2259	36220	Sb01g001500	1365475	1377905	12431	2277	0.992095	10154	33961
SHCRBa_115_J16_370	88092	97688	1140	9597	Sb07g027010	62178982	62182896	3915	1149	0.992167	2766	8457	6102	11780	1249	1032
SHCRBa_115_J16_380	98721	100903	1953	2183	Sb07g027000	62175546	62177732	2187	2082	0.93804	105	230
SHCRBa_116_M17_150	62061	64774	957	2714	Sb09g029000	57766042	57768722	2681	957	1	1724	1757	5789	5785	8978	16575
SHCRBa_116_M17_220	81350	84420	1122	3071	Sb09g028990	57753956	57757063	3108	1149	0.976501	1959	1949
SHCRBa_119_B13_140	32029	35826	2514	3798	Sb10g031040	60707986	60712061	4076	2568	0.978972	1508	1284	21182	21331	19645	43200
SHCRBa_119_B13_160	37170	40367	3198	3198	Sb10g031050	60713415	60716632	3218	3132	1.02107	86	0
SHCRBa_119_B13_170	43344	46055	1167	2712	Sb10g031060	60720772	60723463	2692	1167	1	1525	1545
SHCRBa_119_B13_180	47912	52891	861	4980	Sb10g031070	60726673	60731343	4671	861	1	3810	4119
SHCRBa_119_B13_200	58831	63070	993	4240	Sb10g031080	60736351	60738667	2317	966	1.02795	1351	3247
SHCRBa_119_B13_300	91526	93347	1686	1822	Sb10g031090	60742927	60746485	3559	1734	0.972318	1825	136
SHCRBa_119_B13_330	95979	96559	369	581	Sb10g031100	60748164	60748812	649	366	1.0082	283	212
SHCRBa_119_B13_360	106382	109144	1119	2763	Sb10g031120	60766074	60768888	2815	1194	0.937186	1621	1644	7489	7686	11091	13436
SHCRBa_119_B13_380	115428	117673	1020	2246	Sb10g031130	60775732	60777780	2049	1023	0.997067	1026	1226
SHCRBa_119_B13_420	124827	127503	1149	2677	Sb10g031135	60782029	60784653	2625	1260	0.911905	1365	1528
SHCRBa_119_J13_010	1069	2815	1656	1747	Sb01g008890	7659040	7660828	1789	1698	0.975265	91	91	5561	5449	4073	3679
SHCRBa_119_J13_020	5467	7217	1653	1751	Sb01g008900	7662785	7664577	1793	1671	0.989228	122	98
SHCRBa_119_J13_030	8246	10196	1743	1951	Sb01g008910	7666695	7668673	1979	1740	1.00172	239	208
SHCRBa_120_L03_010	13742	23391	2181	9650	Sb06g022310	51529127	51532982	3856	2178	1.00138	1678	7469	6577	12492	2657	2266
SHCRBa_120_L03_020	25658	28499	1761	2842	Sb06g022300	51523749	51526469	2721	1761	1	960	1081
SHCRBa_120_L03_160	76547	81749	1293	5203	Sb06g022250	51485944	51490874	4931	1332	0.970721	3599	3910	10651	24125	724	8925
SHCRBa_120_L03_220	90675	109596	2427	18922	Sb06g022240	51479500	51485219	5720	2424	1.00124	3296	16495
SHCRBa_121_A07_010	18224	21865	3642	3642	Sb02g019470	47261062	47264706	3645	3645	0.999177	0	0	4955	4958	3456	3798
SHCRBa_121_A07_030	25664	26979	447	1316	Sb02g019480	47268163	47269472	1310	447	1	863	869
SHCRBa_121_B20_050	13799	19774	1833	5976	Sb01g041610	64898555	64903325	4771	1836	0.998366	2935	4143	5314	6519	3930	3558
SHCRBa_121_B20_080	23333	23875	543	543	Sb01g041620	64907256	64907798	543	543	1	0	0
SHCRBa_121_P14_010	209	1255	1047	1047	Sb06g019020	48621473	48623798	2326	1062	0.985876	1264	0	3650	2354	732	1328
SHCRBa_121_P14_020	2584	3890	543	1307	Sb06g019030	48624531	48625854	1324	543	1	781	764
SHCRBa_121_P14_100	56041	58865	2523	2825	Sb06g019060	48682916	48685768	2853	2559	0.985932	294	302	13772	12894	31625	45181
SHCRBa_121_P14_130	62690	63438	582	749	Sb06g019070	48688841	48689610	770	597	0.974874	173	167
SHCRBa_121_P14_150	63822	65238	981	1417	Sb06g019080	48689946	48692532	2587	975	1.00615	1612	436
SHCRBa_121_P14_160	67798	70267	1305	2470	Sb06g019090	48701218	48703283	2066	1398	0.933476	668	1165
SHCRBa_121_P14_240	95010	97471	786	2462	Sb06g019100	48710020	48712511	2492	786	1	1706	1676
SHCRBa_121_P14_260	108371	109225	855	855	Sb06g019110	48722070	48722924	855	855	1	0	0
SHCRBa_121_P14_290	112000	114115	2013	2116	Sb06g019120	48726164	48728312	2149	1989	1.01207	160	103
SHCRBa_127_N06_390	97721	98023	303	303	Sb09g027600	56665473	56665787	315	315	0.961905	0	0	5792	6943	3691	39482
SHCRBa_127_N06_530	138565	144145	2862	5581	Sb09g027610	56669479	56674955	5477	2880	0.99375	2597	2719
SHCRBa_133_K20_300	89067	90821	972	1755	Sb01g000710	708380	710481	2102	996	0.975904	1106	783	5175	4861	7890	3843
SHCRBa_133_K20_340	94665	97770	1722	3106	Sb01g000700	697417	700489	3073	1722	1	1351	1384
SHCRBa_134_J05_240	68693	69016	324	324	Sb03g009910	10685862	10686185	324	324	1	0	0	753	738	8755	26040
SHCRBa_134_J05_340	95057	95470	414	414	Sb03g009900	10676678	10677106	429	429	0.965035	0	0
SHCRBa_137_O14_160	72143	72502	360	360	Sb10g024740	53903409	53903777	369	369	0.97561	0	0	723	714	3600	24852
SHCRBa_137_O14_210	97355	97708	354	354	Sb10g024750	53907378	53907731	354	354	1	0	0
SHCRBa_142_B14_150	64000	64974	975	975	Sb04g034765	64611824	64612768	945	945	1.03175	0	0	4442	4347	6671	5494
SHCRBa_142_B14_170	70469	73840	1698	3372	Sb04g034770	64619440	64622936	3497	1881	0.902711	1616	1674
SHCRBa_145_O09_050	38530	40580	867	2051	Sb06g016970	46083080	46084928	1849	891	0.973064	958	1184	11863	12931	8162	54354
SHCRBa_145_O09_060	41667	48014	1080	6348	Sb06g016960	46076725	46082105	5381	1134	0.952381	4247	5268
SHCRBa_145_O09_150	99883	102151	453	2269	Sb06g016950	46068932	46071301	2370	453	1	1917	1816
SHCRBa_145_O09_170	103552	105814	1863	2263	Sb06g016947	46064904	46067166	2263	2025	0.92	238	400
SHCRBa_149_L20_050	62056	65478	804	3423	Sb03g014340	19151337	19158012	6676	804	1	5872	2619	12425	9091	14957	31656
SHCRBa_149_L20_060	69943	71250	1308	1308	Sb03g014350	19161565	19162878	1314	1314	0.995434	0	0
SHCRBa_149_L20_090	92812	93156	345	345	Sb03g014360	19167336	19167683	348	348	0.991379	0	0
SHCRBa_149_L20_110	98788	102802	1353	4015	Sb03g014370	19174632	19178718	4087	1353	1	2734	2662
SHCRBa_152_D05_040	11950	14707	975	2758	Sb10g022920	51258369	51261292	2924	975	1	1949	1783	16682	31223	37385	95045
SHCRBa_152_D05_160	86650	90305	3234	3656	Sb10g022910	51240019	51243703	3685	3231	1.00093	454	422
SHCRBa_152_D05_250	104224	121147	1932	16924	Sb10g022900	51225334	51228520	3187	1896	1.01899	1291	14992
SHCRBa_152_D05_320	121779	126667	2298	4889	Sb10g022890	51220275	51224627	4353	2319	0.990944	2034	2591
SHCRBa_152_D05_340	135222	138217	1044	2996	Sb10g022880	51207226	51209758	2533	1035	1.0087	1498	1952
SHCRBa_162_H04_220	91545	94078	2328	2534	Sb08g019230	49891906	49894439	2534	2325	1.00129	209	206	5247	5422	5820	8246
SHCRBa_162_H04_260	102325	105212	2121	2888	Sb08g019220	49883373	49886085	2713	2025	1.04741	688	767
SHCRBa_163_G19_170	91210	92742	600	1533	Sb06g018390	47991821	47993227	1407	594	1.0101	813	933	4019	4332	1359	1201
SHCRBa_163_G19_180	93944	96742	1062	2799	Sb06g018380	47987850	47990461	2612	1080	0.983333	1532	1737
SHCRBa_165_F05_210	56301	57662	840	1362	Sb03g027020	54156566	54157963	1398	831	1.01083	567	522	10718	11620	12904	27247
SHCRBa_165_F05_240	62229	64951	1557	2723	Sb03g027010	54148859	54151550	2692	1557	1	1135	1166
SHCRBa_165_F05_310	87633	95167	1548	7535	Sb03g027000	54134342	54140969	6628	1548	1	5080	5987
SHCRBa_165_I15_170	37224	40652	1227	3429	Sb09g027950	56963047	56967403	4357	1242	0.987923	3115	2202	24044	27254	28795	66030
SHCRBa_165_I15_180	41587	54035	1830	12449	Sb09g027960	56968275	56974636	6362	1830	1	4532	10619
SHCRBa_165_I15_280	70465	75054	1659	4590	Sb09g027970	56981660	56988430	6771	1665	0.996396	5106	2931
SHCRBa_165_I15_290	77066	78082	792	1017	Sb09g027980	56989832	56990851	1020	792	1	228	225
SHCRBa_165_I15_320	83922	86068	1110	2147	Sb09g027990	56996582	56998730	2149	1113	0.997305	1036	1037
SHCRBa_165_I15_470	125299	126723	804	1425	Sb09g027995	57010990	57012332	1343	753	1.06773	590	621
SHCRBa_165_I15_490	128311	130507	501	2197	Sb09g028000	57013844	57015885	2042	507	0.988166	1535	1696
SHCRBa_166_F02_060	11244	12428	1185	1185	Sb04g021430	50477542	50478726	1185	1185	1	0	0	8041	8649	1420	3938
SHCRBa_166_F02_080	12617	15549	813	2933	Sb04g021420	50475022	50477358	2337	813	1	1524	2120
SHCRBa_166_F02_090	19300	23830	2841	4531	Sb04g021410	50469266	50473784	4519	2874	0.988518	1645	1690
SHCRBa_166_F02_150	45018	45536	519	519	Sb04g021380	50404958	50405476	519	519	1	0	0	6794	8041	1623	1704
SHCRBa_166_F02_170	47241	54762	2124	7522	Sb04g021370	50397060	50403334	6275	2124	1	4151	5398
SHCRBa_168_J15_140	49753	52538	1269	2786	Sb03g035690	63689515	63692121	2607	1266	1.00237	1341	1517	6457	6383	4850	3288
SHCRBa_168_J15_160	55827	59423	1572	3597	Sb03g035680	63680815	63684664	3850	1557	1.00963	2293	2025
SHCRBa_168_J15_250	85354	86501	306	1148	Sb03g035650	63660610	63662003	1394	306	1	1088	842	4701	4429	1769	2885
SHCRBa_168_J15_270	89387	92667	1215	3281	Sb03g035640	63655534	63658840	3307	1248	0.973558	2059	2066
SHCRBa_168_J15_360	120830	129307	1410	8478	Sb03g035610	63637079	63639676	2598	1464	0.963115	1134	7068	3168	9042	590	2256
SHCRBa_168_J15_390	131564	132127	564	564	Sb03g035600	63635919	63636488	570	570	0.989474	0	0
SHCRBa_170_C07_090	30849	33555	1152	2707	Sb03g004360	4644773	4647974	3202	1236	0.932039	1966	1555	10043	15377	12847	30530
SHCRBa_170_C07_100	33712	34707	579	996	Sb03g004350	4643631	4644609	979	582	0.994845	397	417
SHCRBa_170_C07_130	37363	46537	444	9175	Sb03g004340	4639997	4643045	3049	444	1	2605	8731
SHCRBa_170_C07_210	74257	76755	699	2499	Sb03g004330	4625085	4627897	2813	702	0.995726	2111	1800
SHCRBa_170_C07_420	140939	146314	4488	5376	Sb03g004300	4591958	4597378	5421	4497	0.997999	924	888	6280	6179	1327	1340
SHCRBa_170_C07_430	147655	148457	579	803	Sb03g004290	4589772	4590630	859	591	0.979695	268	224
SHCRBa_170_G03_490	99494	103575	1245	4082	Sb10g029270	59082681	59086187	3507	1281	0.971897	2226	2837	5670	6185	1791	2073
SHCRBa_170_G03_510	105649	107751	2103	2103	Sb10g029260	59078727	59080889	2163	2163	0.972261	0	0
SHCRBa_179_G22_040	22149	25131	627	2983	Sb10g025260	54503659	54506652	2994	627	1	2367	2356	22352	35308	61587	14767
SHCRBa_179_G22_050	28083	32618	1431	4536	Sb10g025250	54497651	54501796	4146	1431	1	2715	3105
SHCRBa_179_G22_090	39883	54946	2970	15064	Sb10g025240	54434245	54443672	9428	3030	0.980198	6398	12094
SHCRBa_179_G22_140	58468	66640	1116	8173	Sb10g025230	54426718	54429734	3017	1134	0.984127	1883	7057
SHCRBa_179_G22_150	67672	72223	1176	4552	Sb10g025220	54422714	54425480	2767	1200	0.98	1567	3376
SHCRBa_184_K13_070	49056	50990	1935	1935	Sb07g026910	62077281	62079206	1926	1926	1.00467	0	0	6685	6577	1833	1820
SHCRBa_184_K13_080	52811	57452	1368	4642	Sb07g026920	62081040	62085798	4759	1368	1	3391	3274
SHCRBa_185_C01_180	47460	50017	1683	2558	Sb01g047500	70593252	70595781	2530	1695	0.99292	835	875	7415	8309	6573	65773
SHCRBa_185_C01_390	115096	118941	2280	3846	Sb01g047490	70585296	70588061	2766	2352	0.969388	414	1566
SHCRBa_185_C01_430	119637	121541	1905	1905	Sb01g047480	70581794	70583912	2119	1953	0.975422	166	0
SHCRBa_190_D01_020	3123	5836	978	2714	Sb03g037250	65247388	65250091	2704	978	1	1726	1736	9726	9581	13198	12284
SHCRBa_190_D01_040	7418	12681	1536	5264	Sb03g037240	65240614	65245880	5267	1536	1	3731	3728
SHCRBa_190_D01_060	20352	21179	828	828	Sb03g037230	65236805	65237662	858	858	0.965035	0	0
SHCRBa_190_D01_070	21924	22271	348	348	Sb03g037220	65234651	65235084	434	336	1.03571	98	0
SHCRBa_190_D01_080	24561	24987	339	427	Sb03g037210	65227168	65227630	463	372	0.91129	91	88
SHCRBa_190_D01_220	53274	57570	1968	4297	Sb03g037180	65201875	65206170	4296	1977	0.995448	2319	2329	5280	5278	885	1757
SHCRBa_190_D01_230	59328	60308	981	981	Sb03g037170	65200006	65200989	984	984	0.996951	0	0
SHCRBa_190_D01_300	80882	82974	1260	2093	Sb03g037160	65180822	65182891	2070	1260	1	810	833	4525	4557	10876	11370
SHCRBa_190_D01_360	94345	96808	1173	2464	Sb03g037150	65167491	65169945	2455	1149	1.02089	1306	1291
SHCRBa_198_K24_020	13049	13666	618	618	Sb02g000680	548722	549354	633	633	0.976303	0	0	1371	1356	4371	6566
SHCRBa_198_K24_050	20233	20970	738	738	Sb02g000690	553726	554463	738	738	1	0	0
SHCRBa_201_A23_220	46086	50217	1221	4132	Sb10g004793	4253019	4256799	3781	1236	0.987864	2545	2911	8289	7335	2794	49107
SHCRBa_201_A23_340	99325	102527	2232	3203	Sb10g004800	4259594	4264101	4508	2472	0.902913	2036	971
SHCRBa_211_D23_150	53736	56411	1011	2676	Sb09g026900	56070815	56073307	2493	996	1.01506	1497	1665	9600	9041	15729	32193
SHCRBa_211_D23_160	58009	60994	1107	2986	Sb09g026910	56076583	56079583	3001	1125	0.984	1876	1879
SHCRBa_211_D23_260	87740	89100	702	1361	Sb09g026920	56085800	56087328	1529	702	1	827	659
SHCRBa_211_D23_270	92952	94969	756	2018	Sb09g026930	56093567	56096143	2577	768	0.984375	1809	1262
SHCRBa_211_D23_310	100771	104776	1089	4006	Sb09g026950	56101930	56105646	3717	1143	0.952756	2574	2917	9729	9586	1020	1201
SHCRBa_211_D23_320	105203	105912	315	710	Sb09g026960	56105973	56106700	728	318	0.990566	410	395
SHCRBa_211_D23_330	106688	111557	1752	4870	Sb09g026970	56107395	56112678	5284	1746	1.00344	3538	3118
SHCRBa_216_L10_250	80761	81624	864	864	Sb03g011710	13272994	13273863	870	870	0.993103	0	0	1258	1276	20786	40196
SHCRBa_216_L10_390	121821	122232	237	412	Sb03g011720	13294650	13295037	388	243	0.975309	145	175
SHCRBa_218_D04_060	19605	21127	1065	1523	Sb01g049530	72472923	72478620	5698	1101	0.967302	4597	458	13026	7401	26706	27490
SHCRBa_218_D04_090	30584	34546	1335	3963	Sb01g049540	72484929	72490408	5480	1350	0.988889	4130	2628
SHCRBa_218_D04_160	52581	54495	1089	1915	Sb01g049550	72510807	72512654	1848	1068	1.01966	780	826
SHCRBa_225_M08_020	19547	20555	891	1009	Sb03g011280	12496505	12497485	981	882	1.0102	99	118	3007	2903	9666	26487
SHCRBa_225_M08_080	47043	48936	1239	1894	Sb03g011270	12484813	12486838	2026	1224	1.01225	802	655
SHCRBa_225_M19_220	94343	96596	1053	2254	Sb02g002880	3063982	3066297	2316	1053	1	1263	1201	12091	12548	3803	5399
SHCRBa_225_M19_230	98226	104244	2244	6019	Sb02g002890	3067896	3073497	5602	2259	0.99336	3343	3775
SHCRBa_225_M19_260	108015	112289	1134	4275	Sb02g002900	3075703	3079875	4173	1146	0.989529	3027	3141
SHCRBa_230_N09_020	12492	17238	1887	4747	Sb01g041520	64825082	64829846	4765	1896	0.995253	2869	2860	22116	29813	33752	85302
SHCRBa_230_N09_040	18455	21747	1002	3293	Sb01g041510	64821094	64824327	3234	1026	0.976608	2208	2291
SHCRBa_230_N09_080	36173	39325	2211	3153	Sb01g041500	64808129	64811495	3367	2223	0.994602	1144	942
SHCRBa_230_N09_160	62668	63354	687	687	Sb01g041490	64805838	64806527	690	690	0.995652	0	0
SHCRBa_230_N09_190	74696	80155	1038	5460	Sb01g041480	64796474	64801162	4689	1149	0.903394	3540	4422
SHCRBa_230_N09_230	94487	105609	981	11123	Sb01g041460	64780343	64784348	4006	981	1	3025	10142
SHCRBa_230_N09_300	126257	127606	1350	1350	Sb01g041450	64773979	64775343	1365	1365	0.989011	0	0
SHCRBa_240_C21_090	42975	45056	1623	2082	Sb09g024100	53675914	53677907	1994	1584	1.02462	410	459	6570	6508	2105	2150
SHCRBa_240_C21_100	46445	48308	999	1864	Sb09g024110	53679403	53681267	1865	963	1.03738	902	865
SHCRBa_240_C21_110	49071	51632	1422	2562	Sb09g024120	53681878	53684588	2711	1422	1	1289	1140
SHCRBa_246_L12_180	110119	115223	1851	5105	Sb01g042910	66187434	66192095	4662	1857	0.996769	2805	3254	10648	11151	1299	2131
SHCRBa_246_L12_200	117355	123400	2001	6046	Sb01g042920	66193395	66199380	5986	2022	0.989614	3964	4045
SHCRBa_250_M20_030	11521	14466	696	2946	Sb03g046820	73843127	73846055	2929	699	0.995708	2230	2250	5009	4687	442	406
SHCRBa_250_M20_040	14873	16613	516	1741	Sb03g046830	73846498	73848577	2080	516	1	1564	1225
SHCRBa_258_H24_050	16506	21376	1809	4871	Sb08g017570	47253498	47258876	5379	1770	1.02203	3609	3062	17573	24553	31458	53125
SHCRBa_258_H24_110	49400	55619	3768	6220	Sb08g017580	47284976	47290930	5955	3855	0.977432	2100	2452
SHCRBa_258_H24_170	80722	94183	2697	13462	Sb08g017590	47296290	47302528	6239	2694	1.00111	3545	10765
SHCRBa_258_H24_380	153717	156329	1197	2613	Sb04g030720	60716231	60719397	3167	1197	1	1970	1416	11766	11176	11187	15437
SHCRBa_258_H24_410	159675	160118	444	444	Sb04g030730	60722818	60723264	447	447	0.993289	0	0
SHCRBa_258_H24_420	160588	163156	2370	2569	Sb04g030740	60723751	60726337	2587	2385	0.993711	202	199
SHCRBa_258_H24_460	169483	171192	981	1710	Sb04g030750	60729535	60731752	2218	981	1	1237	729
SHCRBa_258_H24_480	176490	180329	1065	3840	Sb04g030760	60735837	60739183	3347	1113	0.956873	2234	2775
SHCRBa_261_M16_310	103252	108426	486	5175	Sb01g000880	835277	836745	1469	483	1.00621	986	4689	7256	32605	3512	2480
SHCRBa_261_M16_330	108988	110400	636	1413	Sb01g000870	833372	834689	1318	615	1.03415	703	777
SHCRBa_261_M16_340	111573	113199	1470	1627	Sb01g000860	830569	832191	1623	1623	0.90573	0	157
SHCRBa_261_M16_400	113947	138336	2097	24390	Sb01g000850	825978	828823	2846	2088	1.00431	758	22293
SHCRBa_261_O20_050	26610	29755	765	3146	Sb03g010330	11194224	11197673	3450	765	1	2685	2381	14429	15422	16127	66446
SHCRBa_261_O20_130	67176	68513	1338	1338	Sb03g010340	11199021	11200358	1338	1338	1	0	0
SHCRBa_261_O20_140	69220	72568	531	3349	Sb03g010350	11201186	11203505	2320	546	0.972527	1774	2818
SHCRBa_261_O20_150	77627	80711	1197	3085	Sb03g010360	11208496	11211305	2810	1203	0.995012	1607	1888
SHCRBa_261_O20_210	98064	101163	726	3100	Sb03g010370	11213040	11216155	3116	693	1.04762	2423	2374
SHCRBa_261_O20_230	107074	108477	1404	1404	Sb03g010380	11223385	11224779	1395	1395	1.00645	0	0
SHCRBa_261_O20_270	117234	119753	2409	2520	Sb03g010420	11251920	11254438	2519	2412	0.998756	107	111	10211	10484	2005	2541
SHCRBa_261_O20_280	122295	130258	2736	7964	Sb03g010430	11256444	11264135	7692	2736	1	4956	5228
SHCRBa_267_M24_150	35765	36277	378	513	Sb06g026650	55664995	55665481	487	384	0.984375	103	135	1310	1313	14211	33281
SHCRBa_267_M24_160	39472	39986	399	515	Sb06g026660	55668428	55668941	514	390	1.02308	124	116
SHCRBa_267_M24_280	70074	70358	285	285	Sb06g026670	55680207	55680515	309	309	0.92233	0	0
SHCRBa_268_K21_230	50913	54204	801	3292	Sb05g021020	51516787	51519207	2421	801	1	1620	2491	6087	6659	3422	1789
SHCRBa_268_K21_240	55994	59360	1842	3367	Sb05g021030	51522630	51526295	3666	1860	0.990323	1806	1525
SHCRBa_269_K20_170	67789	69359	1236	1571	Sb04g005470	5312747	5314390	1644	1215	1.01728	429	335	4067	4769	4046	10225
SHCRBa_269_K20_240	79585	82782	780	3198	Sb04g005480	5318437	5320859	2423	765	1.01961	1658	2418
